# Supplementary material for: Metagenomics Reveals the Diversity and Taxonomy of Carbohydrate-Active Enzymes and Antibiotic Resistance Genes in Suancai Bacterial Communities
Source: Genes (Basel). 2022 Apr 27;13(5):773. doi: 10.3390/genes13050773 (PMC9141641; doi:10.3390/genes13050773)
Supplement: Supplementary file 1 [file genes-13-00773-s001.zip]

Archive with 3 entries (3 files):
- genes-1662226-supplementary.pdf
- supplementary File S1.xlsx
- supplementary File S2.xlsx
