# Supplementary material for: Metagenomics Reveals the Diversity and Taxonomy of Carbohydrate-Active Enzymes and Antibiotic Resistance Genes in Suancai Bacterial Communities
Source: Genes (Basel). 2022 Apr 27;13(5):773. doi: 10.3390/genes13050773 (PMC9141641; doi:10.3390/genes13050773)
Supplement: Supplementary file 1 [file genes-13-00773-s001.zip › supplementary File S1.xlsx]

## Sheet: Unigenes.CAZY.tax
Description	CAZy_Family	Gene_ID	Taxonomy
&alpha_,&alpha_-trehalase (EC 3.2.1.28)	GH65	A_101733	k__Bacteria;p__Firmicutes;c__Bacilli;o__Lactobacillales;f__Leuconostocaceae;g__Leuconostoc;s__Leuconostoc gelidum
&alpha_,&alpha_-trehalase (EC 3.2.1.28)	GH65	A_101734	k__Bacteria;p__Firmicutes;c__Bacilli;o__Lactobacillales;f__Leuconostocaceae;g__Leuconostoc;s__Leuconostoc gelidum
&alpha_,&alpha_-trehalase (EC 3.2.1.28)	GH65	A_103290	k__Bacteria;p__Firmicutes;c__Bacilli;o__Lactobacillales;f__Streptococcaceae;g__Lactococcus;s__Lactococcus lactis
&alpha_,&alpha_-trehalase (EC 3.2.1.28)	GH65	A_108900	k__Bacteria;p__Firmicutes;c__Bacilli;o__Lactobacillales;f__Leuconostocaceae;g__Leuconostoc;s__Leuconostoc citreum
&alpha_,&alpha_-trehalase (EC 3.2.1.28)	GH65	A_108938	k__Bacteria
&alpha_,&alpha_-trehalase (EC 3.2.1.28)	GH65	A_110870	k__Bacteria;p__Proteobacteria;c__Gammaproteobacteria;o__Enterobacterales;f__Yersiniaceae;g__Rahnella
&alpha_,&alpha_-trehalase (EC 3.2.1.28)	GH37	A_116697	k__Bacteria;p__Proteobacteria;c__Gammaproteobacteria;o__Enterobacterales;f__Yersiniaceae;g__Rahnella;s__Rahnella victoriana
&alpha_,&alpha_-trehalase (EC 3.2.1.28)	GH65	A_121499	k__Bacteria;p__Firmicutes;c__Bacilli;o__Lactobacillales;f__Leuconostocaceae;g__Leuconostoc;s__Leuconostoc gelidum
&alpha_,&alpha_-trehalase (EC 3.2.1.28)	GH65	A_121973	k__Bacteria;p__Proteobacteria;c__Gammaproteobacteria;o__Pseudomonadales;f__Pseudomonadaceae;g__Pseudomonas;s__Pseudomonas moraviensis
&alpha_,&alpha_-trehalase (EC 3.2.1.28)	GH65	A_131825	k__Bacteria;p__Bacteroidetes
&alpha_,&alpha_-trehalase (EC 3.2.1.28)	GH15	A_141783	k__Bacteria;p__Proteobacteria;c__Gammaproteobacteria;o__Pseudomonadales;f__Pseudomonadaceae;g__Pseudomonas
&alpha_,&alpha_-trehalase (EC 3.2.1.28)	GH37	A_146657	k__Bacteria;p__Proteobacteria;c__Gammaproteobacteria;o__Enterobacterales;f__Erwiniaceae;g__Erwinia;s__Erwinia gerundensis
&alpha_,&alpha_-trehalase (EC 3.2.1.28)	GH65	A_146860	k__Bacteria;p__Proteobacteria;c__Gammaproteobacteria;o__Enterobacterales;f__Yersiniaceae;g__Rahnella
&alpha_,&alpha_-trehalase (EC 3.2.1.28)	GH65	A_146867	k__Bacteria;p__Firmicutes;c__Bacilli;o__Lactobacillales;f__Leuconostocaceae;g__Leuconostoc;s__Leuconostoc mesenteroides
&alpha_,&alpha_-trehalase (EC 3.2.1.28)	GH65	A_156151	k__Bacteria;p__Proteobacteria;c__Gammaproteobacteria;o__Enterobacterales;f__Yersiniaceae;g__Rahnella
&alpha_,&alpha_-trehalase (EC 3.2.1.28)	GH65	A_156908	k__Bacteria
&alpha_,&alpha_-trehalase (EC 3.2.1.28)	GH15	A_164238	k__Bacteria;p__Proteobacteria;c__Gammaproteobacteria;o__Pseudomonadales;f__Pseudomonadaceae;g__Pseudomonas;s__Pseudomonas frederiksbergensis
&alpha_,&alpha_-trehalase (EC 3.2.1.28)	GH65	A_16932	k__Bacteria;p__Firmicutes;c__Bacilli;o__Lactobacillales
&alpha_,&alpha_-trehalase (EC 3.2.1.28)	GH15	A_172650	k__Bacteria;p__Proteobacteria;c__Gammaproteobacteria;o__Enterobacterales;f__Erwiniaceae;g__Erwinia;s__Erwinia persicina
&alpha_,&alpha_-trehalase (EC 3.2.1.28)	GH65	A_19911	k__Bacteria;p__Firmicutes;c__Bacilli;o__Lactobacillales
&alpha_,&alpha_-trehalase (EC 3.2.1.28)	GH65	A_19913	k__Bacteria;p__Firmicutes;c__Bacilli;o__Lactobacillales;f__Lactobacillaceae
&alpha_,&alpha_-trehalase (EC 3.2.1.28)	GH65	A_20524	k__Bacteria;p__Firmicutes;c__Bacilli;o__Lactobacillales;f__Leuconostocaceae;g__Leuconostoc
&alpha_,&alpha_-trehalase (EC 3.2.1.28)	GH65	A_20525	k__Bacteria;p__Firmicutes;c__Bacilli;o__Lactobacillales;f__Leuconostocaceae;g__Leuconostoc;s__Leuconostoc gelidum
&alpha_,&alpha_-trehalase (EC 3.2.1.28)	GH65	A_21785	k__Bacteria;p__Firmicutes;c__Bacilli;o__Lactobacillales;f__Leuconostocaceae;g__Weissella;s__Weissella soli
&alpha_,&alpha_-trehalase (EC 3.2.1.28)	GH65	A_23355	k__Bacteria;p__Firmicutes;c__Bacilli;o__Lactobacillales;f__Streptococcaceae;g__Lactococcus
&alpha_,&alpha_-trehalase (EC 3.2.1.28)	GH65	A_26126	k__Bacteria;p__Proteobacteria;c__Gammaproteobacteria;o__Enterobacterales;f__Yersiniaceae;g__Rahnella
&alpha_,&alpha_-trehalase (EC 3.2.1.28)	GH65	A_26127	k__Bacteria;p__Proteobacteria;c__Gammaproteobacteria;o__Enterobacterales;f__Yersiniaceae
&alpha_,&alpha_-trehalase (EC 3.2.1.28)	GH65	A_33122	k__Bacteria;p__Firmicutes;c__Bacilli;o__Lactobacillales;f__Lactobacillaceae;g__Lactobacillus;s__Lactobacillus curvatus
&alpha_,&alpha_-trehalase (EC 3.2.1.28)	GH65	A_34381	k__Bacteria;p__Firmicutes;c__Bacilli;o__Lactobacillales
&alpha_,&alpha_-trehalase (EC 3.2.1.28)	GH65	A_34383	k__Bacteria;p__Firmicutes;c__Bacilli;o__Lactobacillales;f__Leuconostocaceae;g__Leuconostoc
&alpha_,&alpha_-trehalase (EC 3.2.1.28)	GH65	A_34601	k__Bacteria;p__Firmicutes;c__Bacilli;o__Lactobacillales;f__Leuconostocaceae;g__Leuconostoc;s__Leuconostoc carnosum
&alpha_,&alpha_-trehalase (EC 3.2.1.28)	GH65	A_34602	k__Bacteria;p__Firmicutes;c__Bacilli;o__Lactobacillales;f__Leuconostocaceae;g__Leuconostoc
&alpha_,&alpha_-trehalase (EC 3.2.1.28)	GH37	A_36042	k__Bacteria;p__Proteobacteria;c__Gammaproteobacteria;o__Enterobacterales;f__Yersiniaceae;g__Rahnella
&alpha_,&alpha_-trehalase (EC 3.2.1.28)	GH65	A_37705	k__Bacteria;p__Firmicutes;c__Bacilli;o__Lactobacillales;f__Leuconostocaceae;g__Leuconostoc;s__Leuconostoc citreum
&alpha_,&alpha_-trehalase (EC 3.2.1.28)	GH65	A_37706	k__Bacteria;p__Firmicutes;c__Bacilli;o__Lactobacillales;f__Leuconostocaceae;g__Leuconostoc;s__Leuconostoc citreum
&alpha_,&alpha_-trehalase (EC 3.2.1.28)	GH65	A_49887	k__Bacteria;p__Firmicutes;c__Bacilli;o__Lactobacillales
&alpha_,&alpha_-trehalase (EC 3.2.1.28)	GH65	A_49889	k__Bacteria;p__Firmicutes;c__Bacilli;o__Lactobacillales;f__Leuconostocaceae
&alpha_,&alpha_-trehalase (EC 3.2.1.28)	GH37	A_55342	k__Bacteria
&alpha_,&alpha_-trehalase (EC 3.2.1.28)	GH37	A_61141	k__Bacteria;p__Bacteroidetes;c__Sphingobacteriia;o__Sphingobacteriales;f__Sphingobacteriaceae;g__Pedobacter;s__Pedobacter steynii
&alpha_,&alpha_-trehalase (EC 3.2.1.28)	GH65	A_64523	k__Bacteria;p__Firmicutes;c__Bacilli;o__Lactobacillales
&alpha_,&alpha_-trehalase (EC 3.2.1.28)	GH65	A_71128	k__Bacteria;p__Proteobacteria;c__Gammaproteobacteria;o__Enterobacterales;f__Yersiniaceae;g__Rahnella
&alpha_,&alpha_-trehalase (EC 3.2.1.28)	GH15	A_81118	k__Bacteria;p__Proteobacteria;c__Gammaproteobacteria;o__Alteromonadales;f__Shewanellaceae;g__Shewanella
&alpha_,&alpha_-trehalase (EC 3.2.1.28)	GH65	A_85538	k__Bacteria;p__Firmicutes;c__Bacilli;o__Lactobacillales
&alpha_,&alpha_-trehalase (EC 3.2.1.28)	GH15	A_93251	k__Bacteria;p__Proteobacteria;c__Gammaproteobacteria;o__Pseudomonadales;f__Pseudomonadaceae;g__Pseudomonas;s__Pseudomonas silesiensis
&alpha_,&alpha_-trehalase (EC 3.2.1.28)	GH65	A_99856	k__Bacteria;p__Firmicutes;c__Bacilli;o__Lactobacillales;f__Leuconostocaceae;g__Leuconostoc;s__Leuconostoc gelidum
&alpha_,&alpha_-trehalase (EC 3.2.1.28)	GH65	B_10241	k__Bacteria;p__Bacteroidetes;c__Sphingobacteriia;o__Sphingobacteriales;f__Sphingobacteriaceae;g__Pedobacter;s__Pedobacter steynii
&alpha_,&alpha_-trehalase (EC 3.2.1.28)	GH65	B_103128	k__Bacteria;p__Firmicutes;c__Bacilli;o__Lactobacillales;f__Streptococcaceae;g__Lactococcus;s__Lactococcus lactis
&alpha_,&alpha_-trehalase (EC 3.2.1.28)	GH65	B_103363	k__Bacteria;p__Firmicutes;c__Bacilli;o__Lactobacillales;f__Leuconostocaceae;g__Leuconostoc;s__Leuconostoc gelidum
&alpha_,&alpha_-trehalase (EC 3.2.1.28)	GH15	B_109153	k__Bacteria;p__Proteobacteria;c__Gammaproteobacteria;o__Enterobacterales;f__Erwiniaceae;g__Erwinia;s__Erwinia persicina
&alpha_,&alpha_-trehalase (EC 3.2.1.28)	GH65	B_109748	k__Bacteria;p__Firmicutes;c__Bacilli;o__Lactobacillales;f__Lactobacillaceae;g__Lactobacillus;s__Lactobacillus curvatus
&alpha_,&alpha_-trehalase (EC 3.2.1.28)	GH65	B_109749	k__Bacteria;p__Firmicutes;c__Bacilli;o__Lactobacillales;f__Lactobacillaceae
&alpha_,&alpha_-trehalase (EC 3.2.1.28)	GH15	B_114252	k__Bacteria;p__Proteobacteria;c__Gammaproteobacteria;o__Pseudomonadales;f__Pseudomonadaceae;g__Pseudomonas;s__Pseudomonas sp. CBZ-4
&alpha_,&alpha_-trehalase (EC 3.2.1.28)	GH37	B_117894	k__Bacteria;p__Proteobacteria;c__Gammaproteobacteria;o__Enterobacterales;f__Yersiniaceae;g__Rahnella;s__Rahnella victoriana
&alpha_,&alpha_-trehalase (EC 3.2.1.28)	GH37	B_119281	k__Bacteria
&alpha_,&alpha_-trehalase (EC 3.2.1.28)	GH37	B_123127	k__Bacteria;p__Proteobacteria;c__Gammaproteobacteria;o__Enterobacterales;f__Yersiniaceae;g__Rahnella
&alpha_,&alpha_-trehalase (EC 3.2.1.28)	GH65	B_125370	k__Bacteria;p__Proteobacteria;c__Gammaproteobacteria;o__Enterobacterales;f__Yersiniaceae;g__Serratia;s__Serratia sp. Leaf51
&alpha_,&alpha_-trehalase (EC 3.2.1.28)	GH15	B_125407	k__Bacteria
&alpha_,&alpha_-trehalase (EC 3.2.1.28)	GH37	B_128782	k__Bacteria
&alpha_,&alpha_-trehalase (EC 3.2.1.28)	GH15	B_130619	k__Bacteria;p__Proteobacteria;c__Gammaproteobacteria;o__Pseudomonadales;f__Pseudomonadaceae;g__Pseudomonas;s__Pseudomonas silesiensis
&alpha_,&alpha_-trehalase (EC 3.2.1.28)	GH37	B_14585	k__Bacteria
&alpha_,&alpha_-trehalase (EC 3.2.1.28)	GH65	B_146675	k__Bacteria;p__Firmicutes;c__Bacilli;o__Bacillales;f__Listeriaceae;g__Brochothrix;s__Brochothrix thermosphacta
&alpha_,&alpha_-trehalase (EC 3.2.1.28)	GH65	B_1534	k__Bacteria;p__Firmicutes;c__Bacilli;o__Lactobacillales;f__Leuconostocaceae;g__Leuconostoc;s__Leuconostoc citreum
&alpha_,&alpha_-trehalase (EC 3.2.1.28)	GH65	B_1535	k__Bacteria;p__Firmicutes;c__Bacilli;o__Lactobacillales
&alpha_,&alpha_-trehalase (EC 3.2.1.28)	GH37	B_155964	k__Bacteria
&alpha_,&alpha_-trehalase (EC 3.2.1.28)	GH65	B_164086	k__Bacteria;p__Firmicutes;c__Bacilli;o__Lactobacillales;f__Leuconostocaceae;g__Leuconostoc;s__Leuconostoc lactis
&alpha_,&alpha_-trehalase (EC 3.2.1.28)	GH65	B_164573	k__Bacteria;p__Proteobacteria;c__Gammaproteobacteria;o__Enterobacterales;f__Yersiniaceae;g__Rahnella;s__Rahnella sp. WP5
&alpha_,&alpha_-trehalase (EC 3.2.1.28)	GH15	B_167733	k__Bacteria;p__Proteobacteria;c__Gammaproteobacteria;o__Pseudomonadales;f__Pseudomonadaceae;g__Pseudomonas;s__Pseudomonas sp. VI4.1
&alpha_,&alpha_-trehalase (EC 3.2.1.28)	GH15	B_24121	k__Bacteria;p__Proteobacteria;c__Gammaproteobacteria;o__Xanthomonadales;f__Xanthomonadaceae;g__Stenotrophomonas;s__Stenotrophomonas maltophilia
&alpha_,&alpha_-trehalase (EC 3.2.1.28)	GH15	B_25273	k__Bacteria;p__Proteobacteria;c__Alphaproteobacteria;o__Rhizobiales;f__Rhizobiaceae
&alpha_,&alpha_-trehalase (EC 3.2.1.28)	GH65	B_28752	k__Bacteria;p__Bacteroidetes;c__Sphingobacteriia;o__Sphingobacteriales;f__Sphingobacteriaceae;g__Solitalea;s__Solitalea canadensis
&alpha_,&alpha_-trehalase (EC 3.2.1.28)	GH65	B_31680	k__Bacteria;p__Proteobacteria;c__Gammaproteobacteria;o__Enterobacterales;f__Yersiniaceae;g__Serratia;s__Serratia sp. Leaf51
&alpha_,&alpha_-trehalase (EC 3.2.1.28)	GH37	B_43882	k__Bacteria;p__Proteobacteria;c__Gammaproteobacteria;o__Enterobacterales;f__Erwiniaceae;g__Erwinia;s__Erwinia gerundensis
&alpha_,&alpha_-trehalase (EC 3.2.1.28)	GH15	B_57581	k__Bacteria
&alpha_,&alpha_-trehalase (EC 3.2.1.28)	GH37	B_71745	k__Bacteria;p__Proteobacteria;c__Gammaproteobacteria;o__Enterobacterales;f__Erwiniaceae;g__Erwinia;s__Erwinia persicina
&alpha_,&alpha_-trehalase (EC 3.2.1.28)	GH37	B_73650	k__Bacteria;p__Proteobacteria;c__Gammaproteobacteria;o__Enterobacterales;f__Yersiniaceae;g__Serratia;s__Serratia sp. Leaf51
&alpha_,&alpha_-trehalase (EC 3.2.1.28)	GH65	B_7547	k__Bacteria;p__Proteobacteria;c__Gammaproteobacteria;o__Pseudomonadales;f__Pseudomonadaceae;g__Pseudomonas;s__Pseudomonas taetrolens
&alpha_,&alpha_-trehalase (EC 3.2.1.28)	GH65	B_82649	k__Bacteria
&alpha_,&alpha_-trehalase (EC 3.2.1.28)	GH15	B_97344	k__Bacteria;p__Proteobacteria;c__Gammaproteobacteria;o__Pseudomonadales;f__Pseudomonadaceae;g__Pseudomonas
&alpha_,&alpha_-trehalase (EC 3.2.1.28)	GH15	C_105125	k__Bacteria;p__Proteobacteria;c__Gammaproteobacteria;o__Xanthomonadales;f__Xanthomonadaceae
&alpha_,&alpha_-trehalase (EC 3.2.1.28)	GH65	C_116022	k__Bacteria
&alpha_,&alpha_-trehalase (EC 3.2.1.28)	GH65	C_121304	k__Bacteria;p__Bacteroidetes;c__Sphingobacteriia;o__Sphingobacteriales;f__Sphingobacteriaceae;g__Solitalea;s__Solitalea canadensis
&alpha_,&alpha_-trehalase (EC 3.2.1.28)	GH37	C_123946	k__Bacteria;p__Proteobacteria;c__Gammaproteobacteria;o__Enterobacterales;f__Erwiniaceae;g__Erwinia;s__Erwinia persicina
&alpha_,&alpha_-trehalase (EC 3.2.1.28)	GH15	C_135075	k__Bacteria;p__Proteobacteria;c__Gammaproteobacteria;o__Enterobacterales;f__Erwiniaceae;g__Erwinia;s__Erwinia persicina
&alpha_,&alpha_-trehalase (EC 3.2.1.28)	GH65	C_135514	k__Bacteria;p__Proteobacteria;c__Gammaproteobacteria;o__Enterobacterales;f__Yersiniaceae;g__Rahnella
&alpha_,&alpha_-trehalase (EC 3.2.1.28)	GH65	C_146217	k__Bacteria;p__Bacteroidetes
&alpha_,&alpha_-trehalase (EC 3.2.1.28)	GH65	C_150129	k__Bacteria;p__Firmicutes;c__Bacilli;o__Lactobacillales;f__Leuconostocaceae;g__Leuconostoc;s__Leuconostoc mesenteroides
&alpha_,&alpha_-trehalase (EC 3.2.1.28)	GH65	C_158533	k__Bacteria;p__Proteobacteria;c__Betaproteobacteria;o__Burkholderiales
&alpha_,&alpha_-trehalase (EC 3.2.1.28)	GH37	C_161126	k__Bacteria;p__Proteobacteria;c__Gammaproteobacteria;o__Enterobacterales;f__Erwiniaceae;g__Erwinia;s__Erwinia persicina
&alpha_,&alpha_-trehalase (EC 3.2.1.28)	GH65	C_161685	k__Bacteria;p__Proteobacteria;c__Gammaproteobacteria;o__Pseudomonadales;f__Pseudomonadaceae;g__Pseudomonas;s__Pseudomonas syringae
&alpha_,&alpha_-trehalase (EC 3.2.1.28)	GH65	C_169159	k__Bacteria;p__Firmicutes;c__Bacilli;o__Lactobacillales;f__Leuconostocaceae;g__Leuconostoc;s__Leuconostoc citreum
&alpha_,&alpha_-trehalase (EC 3.2.1.28)	GH37	C_176480	k__Bacteria;p__Proteobacteria;c__Gammaproteobacteria;o__Enterobacterales;f__Erwiniaceae;g__Erwinia;s__Erwinia persicina
&alpha_,&alpha_-trehalase (EC 3.2.1.28)	GH65	C_19729	k__Bacteria;p__Firmicutes;c__Bacilli;o__Lactobacillales;f__Leuconostocaceae
&alpha_,&alpha_-trehalase (EC 3.2.1.28)	GH37	C_2177	k__Bacteria;p__Bacteroidetes;c__Flavobacteriia;o__Flavobacteriales;f__Flavobacteriaceae;g__Chryseobacterium;s__Chryseobacterium scophthalmum
&alpha_,&alpha_-trehalase (EC 3.2.1.28)	GH65	C_21887	k__Bacteria;p__Proteobacteria;c__Gammaproteobacteria;o__Enterobacterales;f__Yersiniaceae
&alpha_,&alpha_-trehalase (EC 3.2.1.28)	GH37	C_23100	k__Bacteria;p__Proteobacteria;c__Gammaproteobacteria;o__Enterobacterales;f__Erwiniaceae;g__Erwinia;s__Erwinia persicina
&alpha_,&alpha_-trehalase (EC 3.2.1.28)	GH65	C_29364	k__Bacteria;p__Proteobacteria;c__Gammaproteobacteria;o__Enterobacterales;f__Erwiniaceae;g__Erwinia;s__Erwinia persicina
&alpha_,&alpha_-trehalase (EC 3.2.1.28)	GH65	C_3490	k__Bacteria;p__Firmicutes;c__Bacilli;o__Lactobacillales
&alpha_,&alpha_-trehalase (EC 3.2.1.28)	GH65	C_35270	k__Bacteria;p__Firmicutes;c__Bacilli;o__Lactobacillales;f__Leuconostocaceae;g__Weissella
&alpha_,&alpha_-trehalase (EC 3.2.1.28)	GH15	C_35658	k__Bacteria;p__Proteobacteria;c__Gammaproteobacteria;o__Enterobacterales;f__Erwiniaceae;g__Erwinia
&alpha_,&alpha_-trehalase (EC 3.2.1.28)	GH65	C_36368	k__Bacteria;p__Proteobacteria;c__Alphaproteobacteria;o__Rhizobiales;f__Rhizobiaceae
&alpha_,&alpha_-trehalase (EC 3.2.1.28)	GH37	C_3673	k__Bacteria;p__Proteobacteria;c__Gammaproteobacteria;o__Enterobacterales;f__Erwiniaceae;g__Erwinia;s__Erwinia persicina
&alpha_,&alpha_-trehalase (EC 3.2.1.28)	GH65	C_42560	k__Bacteria;p__Firmicutes;c__Bacilli;o__Lactobacillales;f__Leuconostocaceae;g__Leuconostoc;s__Leuconostoc gelidum
&alpha_,&alpha_-trehalase (EC 3.2.1.28)	GH65	C_47798	k__Bacteria;p__Firmicutes;c__Bacilli;o__Lactobacillales;f__Leuconostocaceae;g__Leuconostoc;s__Leuconostoc gelidum
&alpha_,&alpha_-trehalase (EC 3.2.1.28)	GH65	C_65330	k__Bacteria;p__Firmicutes;c__Bacilli;o__Lactobacillales;f__Leuconostocaceae;g__Leuconostoc;s__Leuconostoc gelidum
&alpha_,&alpha_-trehalase (EC 3.2.1.28)	GH65	C_65347	k__Bacteria;p__Firmicutes;c__Bacilli;o__Lactobacillales;f__Leuconostocaceae;g__Leuconostoc;s__Leuconostoc gelidum
&alpha_,&alpha_-trehalase (EC 3.2.1.28)	GH15	C_73313	k__Bacteria;p__Proteobacteria;c__Gammaproteobacteria;o__Enterobacterales;f__Erwiniaceae;g__Erwinia;s__Erwinia persicina
&alpha_,&alpha_-trehalase (EC 3.2.1.28)	GH65	C_99684	k__Bacteria;p__Proteobacteria;c__Gammaproteobacteria;o__Enterobacterales;f__Yersiniaceae;g__Serratia
&alpha_,&alpha_-trehalase (EC 3.2.1.28)	GH15	NOVO_MIX_102789	k__Bacteria;p__Proteobacteria;c__Gammaproteobacteria;o__Pseudomonadales;f__Pseudomonadaceae;g__Pseudomonas;s__Pseudomonas syringae
&alpha_,&alpha_-trehalase (EC 3.2.1.28)	GH37	NOVO_MIX_102867	k__Bacteria;p__Proteobacteria;c__Gammaproteobacteria;o__Enterobacterales;f__Enterobacteriaceae
&alpha_,&alpha_-trehalase (EC 3.2.1.28)	GH15	NOVO_MIX_103248	k__Bacteria;p__Proteobacteria;c__Gammaproteobacteria;o__Pseudomonadales;f__Pseudomonadaceae;g__Pseudomonas;s__Pseudomonas syringae
&alpha_,&alpha_-trehalase (EC 3.2.1.28)	GH15	NOVO_MIX_103806	k__Bacteria;p__Proteobacteria;c__Gammaproteobacteria;o__Pseudomonadales;f__Pseudomonadaceae;g__Pseudomonas;s__Pseudomonas frederiksbergensis
&alpha_,&alpha_-trehalase (EC 3.2.1.28)	GH37	NOVO_MIX_111419	k__Bacteria;p__Proteobacteria;c__Gammaproteobacteria;o__Enterobacterales;f__Erwiniaceae;g__Erwinia;s__Erwinia persicina
&alpha_,&alpha_-trehalase (EC 3.2.1.28)	GH65	NOVO_MIX_11317	k__Bacteria;p__Proteobacteria;c__Gammaproteobacteria;o__Enterobacterales;f__Erwiniaceae;g__Erwinia;s__Erwinia persicina
&alpha_,&alpha_-trehalase (EC 3.2.1.28)	GH15	NOVO_MIX_118771	k__Bacteria;p__Proteobacteria;c__Gammaproteobacteria;o__Pseudomonadales;f__Pseudomonadaceae;g__Pseudomonas
&alpha_,&alpha_-trehalase (EC 3.2.1.28)	GH65	NOVO_MIX_124681	k__Bacteria;p__Firmicutes;c__Bacilli;o__Bacillales;f__Listeriaceae;g__Brochothrix;s__Brochothrix thermosphacta
&alpha_,&alpha_-trehalase (EC 3.2.1.28)	GH15	NOVO_MIX_125747	k__Bacteria;p__Proteobacteria;c__Gammaproteobacteria;o__Pseudomonadales;f__Pseudomonadaceae;g__Pseudomonas
&alpha_,&alpha_-trehalase (EC 3.2.1.28)	GH65	NOVO_MIX_16264	k__Bacteria
&alpha_,&alpha_-trehalase (EC 3.2.1.28)	GH65	NOVO_MIX_17347	k__Bacteria;p__Proteobacteria;c__Gammaproteobacteria;o__Pseudomonadales;f__Pseudomonadaceae;g__Pseudomonas
&alpha_,&alpha_-trehalase (EC 3.2.1.28)	GH15	NOVO_MIX_25672	k__Bacteria;p__Proteobacteria;c__Gammaproteobacteria;o__Pseudomonadales;f__Pseudomonadaceae;g__Pseudomonas;s__Pseudomonas frederiksbergensis
&alpha_,&alpha_-trehalase (EC 3.2.1.28)	GH15	NOVO_MIX_25998	k__Bacteria;p__Proteobacteria;c__Gammaproteobacteria;o__Pseudomonadales;f__Pseudomonadaceae;g__Pseudomonas
&alpha_,&alpha_-trehalase (EC 3.2.1.28)	GH15	NOVO_MIX_26186	k__Bacteria;p__Proteobacteria;c__Gammaproteobacteria;o__Pseudomonadales
&alpha_,&alpha_-trehalase (EC 3.2.1.28)	GH15	NOVO_MIX_27047	k__Bacteria;p__Proteobacteria;c__Gammaproteobacteria;o__Enterobacterales;f__Erwiniaceae;g__Erwinia;s__Erwinia persicina
&alpha_,&alpha_-trehalase (EC 3.2.1.28)	GH15	NOVO_MIX_27098	k__Bacteria;p__Proteobacteria;c__Gammaproteobacteria;o__Pseudomonadales;f__Pseudomonadaceae;g__Pseudomonas;s__Pseudomonas fluorescens
&alpha_,&alpha_-trehalase (EC 3.2.1.28)	GH15	NOVO_MIX_31151	k__Bacteria;p__Proteobacteria;c__Gammaproteobacteria;o__Enterobacterales;f__Erwiniaceae;g__Erwinia;s__Erwinia gerundensis
&alpha_,&alpha_-trehalase (EC 3.2.1.28)	GH37	NOVO_MIX_33954	k__Bacteria;p__Proteobacteria;c__Gammaproteobacteria;o__Enterobacterales;f__Erwiniaceae;g__Erwinia;s__Erwinia persicina
&alpha_,&alpha_-trehalase (EC 3.2.1.28)	GH37	NOVO_MIX_33955	k__Bacteria;p__Proteobacteria;c__Gammaproteobacteria;o__Enterobacterales;f__Erwiniaceae;g__Erwinia;s__Erwinia persicina
&alpha_,&alpha_-trehalase (EC 3.2.1.28)	GH15	NOVO_MIX_46775	k__Bacteria;p__Proteobacteria;c__Gammaproteobacteria;o__Enterobacterales;f__Erwiniaceae;g__Erwinia;s__Erwinia gerundensis
&alpha_,&alpha_-trehalase (EC 3.2.1.28)	GH15	NOVO_MIX_60770	k__Bacteria;p__Proteobacteria;c__Alphaproteobacteria;o__Rhizobiales;f__Rhizobiaceae
&alpha_,&alpha_-trehalase (EC 3.2.1.28)	GH15	NOVO_MIX_61488	k__Bacteria;p__Proteobacteria;c__Gammaproteobacteria;o__Enterobacterales;f__Yersiniaceae;g__Rahnella
&alpha_,&alpha_-trehalase (EC 3.2.1.28)	GH15	NOVO_MIX_63709	k__Bacteria;p__Proteobacteria;c__Gammaproteobacteria;o__Pseudomonadales;f__Pseudomonadaceae;g__Pseudomonas;s__Pseudomonas syringae
&alpha_,&alpha_-trehalase (EC 3.2.1.28)	GH65	NOVO_MIX_66966	k__Bacteria;p__Proteobacteria;c__Gammaproteobacteria;o__Pseudomonadales;f__Pseudomonadaceae;g__Pseudomonas
&alpha_,&alpha_-trehalase (EC 3.2.1.28)	GH65	NOVO_MIX_68688	k__Bacteria;p__Proteobacteria;c__Gammaproteobacteria;o__Pseudomonadales;f__Pseudomonadaceae;g__Pseudomonas;s__Pseudomonas syringae
&alpha_,&alpha_-trehalase (EC 3.2.1.28)	GH65	NOVO_MIX_69020	k__Bacteria;p__Firmicutes;c__Bacilli;o__Lactobacillales;f__Leuconostocaceae;g__Leuconostoc;s__Leuconostoc gelidum
&alpha_,&alpha_-trehalase (EC 3.2.1.28)	GH15	NOVO_MIX_77243	k__Bacteria;p__Proteobacteria;c__Gammaproteobacteria;o__Enterobacterales;f__Erwiniaceae;g__Erwinia;s__Erwinia persicina
&alpha_,&alpha_-trehalase (EC 3.2.1.28)	GH65	NOVO_MIX_78881	k__Bacteria;p__Firmicutes;c__Bacilli;o__Bacillales;f__Listeriaceae;g__Brochothrix;s__Brochothrix thermosphacta
&alpha_,&alpha_-trehalase (EC 3.2.1.28)	GH65	NOVO_MIX_78882	k__Bacteria
&alpha_,&alpha_-trehalase (EC 3.2.1.28)	GH37	NOVO_MIX_78989	k__Bacteria
&alpha_,&alpha_-trehalase (EC 3.2.1.28)	GH15	NOVO_MIX_79771	k__Bacteria;p__Proteobacteria;c__Gammaproteobacteria;o__Enterobacterales;f__Erwiniaceae;g__Erwinia;s__Erwinia gerundensis
&alpha_,&alpha_-trehalase (EC 3.2.1.28)	GH15	NOVO_MIX_81720	k__Bacteria;p__Proteobacteria;c__Gammaproteobacteria;o__Pseudomonadales;f__Pseudomonadaceae;g__Pseudomonas
&alpha_,&alpha_-trehalase (EC 3.2.1.28)	GH15	NOVO_MIX_81862	k__Bacteria;p__Proteobacteria;c__Betaproteobacteria;o__Burkholderiales;f__Oxalobacteraceae;g__Herbaspirillum
&alpha_,&alpha_-trehalase (EC 3.2.1.28)	GH15	NOVO_MIX_82304	k__Bacteria;p__Proteobacteria;c__Gammaproteobacteria;o__Xanthomonadales;f__Xanthomonadaceae;g__Stenotrophomonas
&alpha_,&alpha_-trehalase (EC 3.2.1.28)	GH15	NOVO_MIX_96013	k__Bacteria;p__Proteobacteria;c__Alphaproteobacteria;o__Rhizobiales;f__Rhizobiaceae
&alpha_,&alpha_-trehalase (EC 3.2.1.28)	GH15	NOVO_MIX_97451	k__Bacteria;p__Proteobacteria;c__Alphaproteobacteria;o__Sphingomonadales;f__Sphingomonadaceae;g__Sphingomonas
&alpha_,&alpha_-trehalase (EC 3.2.1.28)	GH15	NOVO_MIX_9978	k__Bacteria;p__Proteobacteria;c__Gammaproteobacteria;o__Enterobacterales;f__Erwiniaceae;g__Erwinia;s__Erwinia persicina
&alpha_,&alpha_-trehalose-phosphate synthase [UDP-forming] (EC 2.4.1.15)	GT20	A_152250	k__Bacteria;p__Proteobacteria;c__Gammaproteobacteria;o__Enterobacterales;f__Yersiniaceae;g__Serratia
&alpha_,&alpha_-trehalose-phosphate synthase [UDP-forming] (EC 2.4.1.15)	GT20	A_37292	k__Bacteria
&alpha_,&alpha_-trehalose-phosphate synthase [UDP-forming] (EC 2.4.1.15)	GT20	A_78526	k__Bacteria;p__Proteobacteria;c__Gammaproteobacteria;o__Enterobacterales;f__Erwiniaceae;g__Erwinia;s__Erwinia persicina
&alpha_,&alpha_-trehalose-phosphate synthase [UDP-forming] (EC 2.4.1.15)	GT20	A_79279	k__Bacteria
&alpha_,&alpha_-trehalose-phosphate synthase [UDP-forming] (EC 2.4.1.15)	GT20	A_81843	k__Bacteria;p__Proteobacteria;c__Gammaproteobacteria;o__Enterobacterales;f__Enterobacteriaceae;g__Pluralibacter;s__Pluralibacter gergoviae
&alpha_,&alpha_-trehalose-phosphate synthase [UDP-forming] (EC 2.4.1.15)	GT20	A_83661	k__Bacteria;p__Proteobacteria;c__Gammaproteobacteria;o__Enterobacterales;f__Yersiniaceae;g__Serratia;s__Serratia sp. Leaf51
&alpha_,&alpha_-trehalose-phosphate synthase [UDP-forming] (EC 2.4.1.15)	GT20	B_10008	k__Bacteria;p__Proteobacteria;c__Gammaproteobacteria
&alpha_,&alpha_-trehalose-phosphate synthase [UDP-forming] (EC 2.4.1.15)	GT20	B_41472	k__Bacteria;p__Proteobacteria;c__Gammaproteobacteria;o__Enterobacterales;f__Yersiniaceae;g__Serratia;s__Serratia sp. Leaf51
&alpha_,&alpha_-trehalose-phosphate synthase [UDP-forming] (EC 2.4.1.15)	GT20	B_51969	k__Bacteria
&alpha_,&alpha_-trehalose-phosphate synthase [UDP-forming] (EC 2.4.1.15)	GT20	B_60172	k__Bacteria;p__Proteobacteria;c__Gammaproteobacteria;o__Enterobacterales;f__Erwiniaceae;g__Erwinia;s__Erwinia persicina
&alpha_,&alpha_-trehalose-phosphate synthase [UDP-forming] (EC 2.4.1.15)	GT20	B_90434	k__Bacteria
&alpha_,&alpha_-trehalose-phosphate synthase [UDP-forming] (EC 2.4.1.15)	GT20	B_95238	k__Bacteria;p__Bacteroidetes;c__Chitinophagia;o__Chitinophagales;f__Chitinophagaceae;g__Chitinophaga;s__Chitinophaga ginsengisegetis
&alpha_,&alpha_-trehalose-phosphate synthase [UDP-forming] (EC 2.4.1.15)	GT20	C_107954	k__Bacteria;p__Proteobacteria;c__Gammaproteobacteria;o__Enterobacterales;f__Yersiniaceae;g__Rahnella
&alpha_,&alpha_-trehalose-phosphate synthase [UDP-forming] (EC 2.4.1.15)	GT20	C_130210	k__Bacteria;p__Proteobacteria;c__Betaproteobacteria;o__Burkholderiales;f__Comamonadaceae;g__Delftia
&alpha_,&alpha_-trehalose-phosphate synthase [UDP-forming] (EC 2.4.1.15)	GT20	C_1625	k__Bacteria;p__Proteobacteria;c__Gammaproteobacteria;o__Enterobacterales;f__Yersiniaceae;g__Rahnella
&alpha_,&alpha_-trehalose-phosphate synthase [UDP-forming] (EC 2.4.1.15)	GT20	C_163583	k__Bacteria;p__Proteobacteria;c__Gammaproteobacteria;o__Enterobacterales;f__Yersiniaceae;g__Serratia;s__Serratia sp. Leaf51
&alpha_,&alpha_-trehalose-phosphate synthase [UDP-forming] (EC 2.4.1.15)	GT20	C_31983	k__Bacteria;p__Proteobacteria;c__Gammaproteobacteria;o__Enterobacterales;f__Erwiniaceae;g__Erwinia;s__Erwinia persicina
&alpha_,&alpha_-trehalose-phosphate synthase [UDP-forming] (EC 2.4.1.15)	GT20	C_40341	k__Bacteria;p__Firmicutes;c__Bacilli;o__Lactobacillales;f__Leuconostocaceae;g__Leuconostoc;s__Leuconostoc gelidum
&alpha_,&alpha_-trehalose-phosphate synthase [UDP-forming] (EC 2.4.1.15)	GT20	C_63759	k__Bacteria
&alpha_,&alpha_-trehalose-phosphate synthase [UDP-forming] (EC 2.4.1.15)	GT20	NOVO_MIX_101015	k__Bacteria;p__Proteobacteria;c__Gammaproteobacteria;o__Pseudomonadales;f__Moraxellaceae;g__Psychrobacter
&alpha_,&alpha_-trehalose-phosphate synthase [UDP-forming] (EC 2.4.1.15)	GT20	NOVO_MIX_101680	k__Bacteria;p__Proteobacteria;c__Gammaproteobacteria;o__Enterobacterales;f__Erwiniaceae;g__Pantoea
&alpha_,&alpha_-trehalose-phosphate synthase [UDP-forming] (EC 2.4.1.15)	GT20	NOVO_MIX_10170	k__Bacteria;p__Proteobacteria;c__Gammaproteobacteria;o__Xanthomonadales;f__Xanthomonadaceae
&alpha_,&alpha_-trehalose-phosphate synthase [UDP-forming] (EC 2.4.1.15)	GT20	NOVO_MIX_54004	k__Bacteria;p__Proteobacteria;c__Gammaproteobacteria;o__Enterobacterales;f__Erwiniaceae;g__Erwinia;s__Erwinia persicina
&alpha_,&alpha_-trehalose-phosphate synthase [UDP-forming] (EC 2.4.1.15)	GT20	NOVO_MIX_55097	k__Bacteria;p__Proteobacteria;c__Betaproteobacteria;o__Burkholderiales;f__Comamonadaceae;g__Delftia
&alpha_,&alpha_-trehalose-phosphate synthase [UDP-forming] (EC 2.4.1.15)	GT20	NOVO_MIX_61489	k__Bacteria;p__Proteobacteria;c__Gammaproteobacteria;o__Enterobacterales;f__Yersiniaceae;g__Rahnella
&alpha_,&alpha_-trehalose-phosphate synthase [UDP-forming] (EC 2.4.1.15)	GT20	NOVO_MIX_70450	k__Bacteria
&alpha_,&alpha_-trehalose-phosphate synthase [UDP-forming] (EC 2.4.1.15)	GT20	NOVO_MIX_85003	k__Bacteria;p__Proteobacteria;c__Gammaproteobacteria;o__Enterobacterales;f__Erwiniaceae;g__Erwinia;s__Erwinia gerundensis
&alpha_-(4-O-methyl)-glucuronidase (EC 3.2.1.-)	GH115	A_15841	k__Bacteria;p__Bacteroidetes;c__Sphingobacteriia;o__Sphingobacteriales;f__Sphingobacteriaceae;g__Pedobacter;s__Pedobacter sp. ok626
&alpha_-(4-O-methyl)-glucuronidase (EC 3.2.1.-)	GH115	B_122041	k__Bacteria;p__Bacteroidetes;c__Sphingobacteriia;o__Sphingobacteriales;f__Sphingobacteriaceae;g__Pedobacter;s__Pedobacter sp. ok626
&alpha_-(4-O-methyl)-glucuronidase (EC 3.2.1.-)	GH115	NOVO_MIX_27741	k__Bacteria;p__Bacteroidetes;c__Flavobacteriia;o__Flavobacteriales;f__Flavobacteriaceae;g__Chryseobacterium;s__Chryseobacterium sp. YR477
&alpha_-(4-O-methyl)-glucuronidase (EC 3.2.1.-)	GH115	NOVO_MIX_66828	k__Bacteria;p__Bacteroidetes;c__Flavobacteriia;o__Flavobacteriales;f__Flavobacteriaceae;g__Flavobacterium
&alpha_-(4-O-methyl)-glucuronidase (EC 3.2.1.-)	GH115	NOVO_MIX_74114	k__Bacteria;p__Proteobacteria;c__Betaproteobacteria;o__Burkholderiales;f__Oxalobacteraceae;g__Massilia;s__Massilia sp. Root351
&alpha_-1,2-L-arabinofuranosidase (EC 3.2.1.-)	GH43	A_100072	k__Bacteria
&alpha_-1,2-L-arabinofuranosidase (EC 3.2.1.-)	GH43	A_10075	k__Bacteria;p__Bacteroidetes;c__Sphingobacteriia;o__Sphingobacteriales;f__Sphingobacteriaceae;g__Pedobacter;s__Pedobacter steynii
&alpha_-1,2-L-arabinofuranosidase (EC 3.2.1.-)	GH43	A_102185	k__Bacteria;p__Proteobacteria;c__Gammaproteobacteria;o__Enterobacterales;f__Erwiniaceae;g__Erwinia;s__Erwinia gerundensis
&alpha_-1,2-L-arabinofuranosidase (EC 3.2.1.-)	GH43	A_109296	k__Bacteria;p__Bacteroidetes;c__Sphingobacteriia;o__Sphingobacteriales;f__Sphingobacteriaceae;g__Pedobacter;s__Pedobacter steynii
&alpha_-1,2-L-arabinofuranosidase (EC 3.2.1.-)	GH43	A_111839	k__Bacteria;p__Proteobacteria;c__Gammaproteobacteria;o__Enterobacterales;f__Yersiniaceae;g__Rahnella
&alpha_-1,2-L-arabinofuranosidase (EC 3.2.1.-)	GH43	A_11186	k__Bacteria;p__Firmicutes;c__Bacilli;o__Lactobacillales;f__Leuconostocaceae;g__Weissella;s__Weissella soli
&alpha_-1,2-L-arabinofuranosidase (EC 3.2.1.-)	GH43	A_112022	k__Bacteria;p__Bacteroidetes;c__Sphingobacteriia;o__Sphingobacteriales;f__Sphingobacteriaceae;g__Pedobacter;s__Pedobacter sp. V48
&alpha_-1,2-L-arabinofuranosidase (EC 3.2.1.-)	GH43	A_112797	k__Bacteria;p__Firmicutes;c__Bacilli;o__Lactobacillales;f__Leuconostocaceae;g__Weissella;s__Weissella soli
&alpha_-1,2-L-arabinofuranosidase (EC 3.2.1.-)	GH43	A_114219	k__Bacteria;p__Firmicutes;c__Bacilli;o__Lactobacillales;f__Leuconostocaceae;g__Leuconostoc;s__Leuconostoc citreum
&alpha_-1,2-L-arabinofuranosidase (EC 3.2.1.-)	GH43	A_12649	k__Bacteria;p__Bacteroidetes
&alpha_-1,2-L-arabinofuranosidase (EC 3.2.1.-)	GH43	A_127787	k__Bacteria;p__Bacteroidetes;c__Sphingobacteriia;o__Sphingobacteriales;f__Sphingobacteriaceae;g__Pedobacter;s__Pedobacter steynii
&alpha_-1,2-L-arabinofuranosidase (EC 3.2.1.-)	GH43	A_128681	k__Bacteria;p__Bacteroidetes;c__Sphingobacteriia;o__Sphingobacteriales;f__Sphingobacteriaceae;g__Pedobacter;s__Pedobacter insulae
&alpha_-1,2-L-arabinofuranosidase (EC 3.2.1.-)	GH43	A_129643	k__Bacteria;p__Firmicutes;c__Bacilli;o__Lactobacillales;f__Lactobacillaceae;g__Lactobacillus;s__Lactobacillus curvatus
&alpha_-1,2-L-arabinofuranosidase (EC 3.2.1.-)	GH43	A_143971	k__Bacteria;p__Proteobacteria;c__Gammaproteobacteria;o__Pseudomonadales;f__Pseudomonadaceae;g__Pseudomonas
&alpha_-1,2-L-arabinofuranosidase (EC 3.2.1.-)	GH43	A_153704	k__Bacteria;p__Proteobacteria;c__Gammaproteobacteria;o__Enterobacterales;f__Yersiniaceae;g__Serratia;s__Serratia sp. BW106
&alpha_-1,2-L-arabinofuranosidase (EC 3.2.1.-)	GH43	A_156426	k__Bacteria;p__Bacteroidetes;c__Sphingobacteriia;o__Sphingobacteriales;f__Sphingobacteriaceae;g__Mucilaginibacter;s__Mucilaginibacter paludis
&alpha_-1,2-L-arabinofuranosidase (EC 3.2.1.-)	GH43	A_158205	k__Bacteria;p__Bacteroidetes;c__Sphingobacteriia;o__Sphingobacteriales;f__Sphingobacteriaceae;g__Pedobacter;s__Pedobacter sp. ok626
&alpha_-1,2-L-arabinofuranosidase (EC 3.2.1.-)	GH43	A_161465	k__Bacteria;p__Proteobacteria;c__Betaproteobacteria;o__Burkholderiales;f__Oxalobacteraceae;g__Duganella
&alpha_-1,2-L-arabinofuranosidase (EC 3.2.1.-)	GH43	A_166869	k__Bacteria;p__Firmicutes;c__Bacilli;o__Lactobacillales;f__Lactobacillaceae;g__Lactobacillus;s__Lactobacillus sakei
&alpha_-1,2-L-arabinofuranosidase (EC 3.2.1.-)	GH43	A_169023	k__Bacteria;p__Proteobacteria;c__Gammaproteobacteria;o__Enterobacterales;f__Yersiniaceae;g__Rahnella
&alpha_-1,2-L-arabinofuranosidase (EC 3.2.1.-)	GH43	A_19190	k__Bacteria;p__Proteobacteria;c__Gammaproteobacteria;o__Enterobacterales;f__Yersiniaceae
&alpha_-1,2-L-arabinofuranosidase (EC 3.2.1.-)	GH43	A_247	k__Bacteria;p__Firmicutes;c__Bacilli;o__Lactobacillales;f__Leuconostocaceae;g__Leuconostoc;s__Leuconostoc gelidum
&alpha_-1,2-L-arabinofuranosidase (EC 3.2.1.-)	GH43	A_38814	k__Bacteria;p__Firmicutes;c__Bacilli;o__Lactobacillales;f__Streptococcaceae;g__Lactococcus;s__Lactococcus lactis
&alpha_-1,2-L-arabinofuranosidase (EC 3.2.1.-)	GH43	A_39152	k__Bacteria;p__Firmicutes;c__Bacilli;o__Lactobacillales
&alpha_-1,2-L-arabinofuranosidase (EC 3.2.1.-)	GH43	A_39153	k__Bacteria;p__Firmicutes;c__Bacilli;o__Lactobacillales
&alpha_-1,2-L-arabinofuranosidase (EC 3.2.1.-)	GH43	A_4775	k__Bacteria;p__Firmicutes;c__Bacilli;o__Lactobacillales;f__Leuconostocaceae;g__Leuconostoc
&alpha_-1,2-L-arabinofuranosidase (EC 3.2.1.-)	GH43	A_72896	k__Bacteria;p__Proteobacteria;c__Gammaproteobacteria;o__Enterobacterales;f__Yersiniaceae;g__Rahnella
&alpha_-1,2-L-arabinofuranosidase (EC 3.2.1.-)	GH43	A_91506	k__Bacteria;p__Firmicutes;c__Bacilli;o__Lactobacillales;f__Leuconostocaceae;g__Leuconostoc;s__Leuconostoc gelidum
&alpha_-1,2-L-arabinofuranosidase (EC 3.2.1.-)	GH43	A_99633	k__Bacteria;p__Firmicutes;c__Bacilli;o__Lactobacillales;f__Leuconostocaceae;g__Leuconostoc;s__Leuconostoc gelidum
&alpha_-1,2-L-arabinofuranosidase (EC 3.2.1.-)	GH43	B_106564	k__Bacteria;p__Bacteroidetes;c__Sphingobacteriia;o__Sphingobacteriales;f__Sphingobacteriaceae;g__Pedobacter;s__Pedobacter sp. ok626
&alpha_-1,2-L-arabinofuranosidase (EC 3.2.1.-)	GH43	B_117033	k__Bacteria;p__Bacteroidetes;c__Sphingobacteriia;o__Sphingobacteriales;f__Sphingobacteriaceae;g__Pedobacter;s__Pedobacter sp. Hv1
&alpha_-1,2-L-arabinofuranosidase (EC 3.2.1.-)	GH43	B_119949	k__Bacteria;p__Proteobacteria;c__Gammaproteobacteria;o__Enterobacterales;f__Yersiniaceae;g__Serratia;s__Serratia sp. BW106
&alpha_-1,2-L-arabinofuranosidase (EC 3.2.1.-)	GH43	B_122040	k__Bacteria;p__Bacteroidetes;c__Sphingobacteriia;o__Sphingobacteriales;f__Sphingobacteriaceae;g__Pedobacter;s__Pedobacter sp. ok626
&alpha_-1,2-L-arabinofuranosidase (EC 3.2.1.-)	GH43	B_130388	k__Bacteria
&alpha_-1,2-L-arabinofuranosidase (EC 3.2.1.-)	GH43	B_143138	k__Bacteria;p__Bacteroidetes;c__Sphingobacteriia;o__Sphingobacteriales;f__Sphingobacteriaceae;g__Pedobacter;s__Pedobacter sp. ok626
&alpha_-1,2-L-arabinofuranosidase (EC 3.2.1.-)	GH43	B_143674	k__Bacteria;p__Bacteroidetes;c__Sphingobacteriia;o__Sphingobacteriales;f__Sphingobacteriaceae;g__Pedobacter;s__Pedobacter insulae
&alpha_-1,2-L-arabinofuranosidase (EC 3.2.1.-)	GH43	B_154607	k__Bacteria;p__Bacteroidetes;c__Sphingobacteriia;o__Sphingobacteriales;f__Sphingobacteriaceae;g__Pedobacter
&alpha_-1,2-L-arabinofuranosidase (EC 3.2.1.-)	GH43	B_155206	k__Bacteria;p__Proteobacteria;c__Gammaproteobacteria;o__Pseudomonadales;f__Pseudomonadaceae;g__Pseudomonas
&alpha_-1,2-L-arabinofuranosidase (EC 3.2.1.-)	GH43	B_162629	k__Bacteria;p__Bacteroidetes;c__Sphingobacteriia;o__Sphingobacteriales;f__Sphingobacteriaceae;g__Pedobacter;s__Pedobacter insulae
&alpha_-1,2-L-arabinofuranosidase (EC 3.2.1.-)	GH43	B_163132	k__Bacteria;p__Proteobacteria;c__Alphaproteobacteria;o__Rhizobiales;f__Rhizobiaceae
&alpha_-1,2-L-arabinofuranosidase (EC 3.2.1.-)	GH43	B_166365	k__Bacteria;p__Bacteroidetes;c__Sphingobacteriia;o__Sphingobacteriales;f__Sphingobacteriaceae;g__Pedobacter;s__Pedobacter steynii
&alpha_-1,2-L-arabinofuranosidase (EC 3.2.1.-)	GH43	B_170221	k__Bacteria;p__Firmicutes;c__Bacilli;o__Lactobacillales;f__Leuconostocaceae;g__Weissella;s__Weissella soli
&alpha_-1,2-L-arabinofuranosidase (EC 3.2.1.-)	GH43	B_18099	k__Bacteria;p__Bacteroidetes;c__Sphingobacteriia;o__Sphingobacteriales;f__Sphingobacteriaceae;g__Pedobacter;s__Pedobacter sp. ok626
&alpha_-1,2-L-arabinofuranosidase (EC 3.2.1.-)	GH43	B_26996	k__Bacteria;p__Firmicutes;c__Bacilli;o__Lactobacillales;f__Lactobacillaceae;g__Lactobacillus;s__Lactobacillus sakei
&alpha_-1,2-L-arabinofuranosidase (EC 3.2.1.-)	GH43	B_27943	k__Bacteria;p__Proteobacteria;c__Gammaproteobacteria
&alpha_-1,2-L-arabinofuranosidase (EC 3.2.1.-)	GH43	B_31048	k__Bacteria;p__Proteobacteria;c__Gammaproteobacteria;o__Pseudomonadales;f__Pseudomonadaceae;g__Pseudomonas;s__Pseudomonas frederiksbergensis
&alpha_-1,2-L-arabinofuranosidase (EC 3.2.1.-)	GH43	B_46305	k__Bacteria;p__Firmicutes;c__Bacilli;o__Lactobacillales;f__Carnobacteriaceae;g__Trichococcus;s__Trichococcus collinsii
&alpha_-1,2-L-arabinofuranosidase (EC 3.2.1.-)	GH43	B_61104	k__Bacteria;p__Bacteroidetes;c__Sphingobacteriia;o__Sphingobacteriales;f__Sphingobacteriaceae;g__Pedobacter;s__Pedobacter steynii
&alpha_-1,2-L-arabinofuranosidase (EC 3.2.1.-)	GH43	B_61389	k__Bacteria;p__Proteobacteria;c__Gammaproteobacteria;o__Pseudomonadales;f__Pseudomonadaceae;g__Pseudomonas
&alpha_-1,2-L-arabinofuranosidase (EC 3.2.1.-)	GH43	B_64302	k__Bacteria;p__Proteobacteria;c__Gammaproteobacteria;o__Enterobacterales;f__Yersiniaceae;g__Ewingella;s__Ewingella americana
&alpha_-1,2-L-arabinofuranosidase (EC 3.2.1.-)	GH43	B_86970	k__Bacteria;p__Proteobacteria;c__Gammaproteobacteria;o__Pseudomonadales;f__Moraxellaceae;g__Acinetobacter
&alpha_-1,2-L-arabinofuranosidase (EC 3.2.1.-)	GH43	B_96787	k__Bacteria;p__Bacteroidetes;c__Sphingobacteriia;o__Sphingobacteriales;f__Sphingobacteriaceae;g__Pedobacter;s__Pedobacter steynii
&alpha_-1,2-L-arabinofuranosidase (EC 3.2.1.-)	GH43	B_96842	k__Bacteria;p__Bacteroidetes;c__Sphingobacteriia;o__Sphingobacteriales;f__Sphingobacteriaceae;g__Pedobacter;s__Pedobacter steynii
&alpha_-1,2-L-arabinofuranosidase (EC 3.2.1.-)	GH43	C_109593	k__Bacteria;p__Bacteroidetes;c__Flavobacteriia;o__Flavobacteriales;f__Flavobacteriaceae;g__Chryseobacterium
&alpha_-1,2-L-arabinofuranosidase (EC 3.2.1.-)	GH43	C_122076	k__Bacteria;p__Bacteroidetes;c__Sphingobacteriia;o__Sphingobacteriales;f__Sphingobacteriaceae;g__Pedobacter
&alpha_-1,2-L-arabinofuranosidase (EC 3.2.1.-)	GH43	C_125029	k__Bacteria;p__Proteobacteria;c__Gammaproteobacteria;o__Enterobacterales;f__Erwiniaceae;g__Erwinia;s__Erwinia persicina
&alpha_-1,2-L-arabinofuranosidase (EC 3.2.1.-)	GH43	C_126272	k__Bacteria
&alpha_-1,2-L-arabinofuranosidase (EC 3.2.1.-)	GH43	C_128185	k__Bacteria;p__Proteobacteria;c__Gammaproteobacteria;o__Alteromonadales;f__Shewanellaceae;g__Shewanella
&alpha_-1,2-L-arabinofuranosidase (EC 3.2.1.-)	GH43	C_131351	k__Bacteria
&alpha_-1,2-L-arabinofuranosidase (EC 3.2.1.-)	GH43	C_141710	k__Bacteria;p__Bacteroidetes;c__Sphingobacteriia;o__Sphingobacteriales;f__Sphingobacteriaceae;g__Pedobacter;s__Pedobacter steynii
&alpha_-1,2-L-arabinofuranosidase (EC 3.2.1.-)	GH43	C_145740	k__Bacteria;p__Bacteroidetes;c__Sphingobacteriia;o__Sphingobacteriales;f__Sphingobacteriaceae;g__Pedobacter;s__Pedobacter steynii
&alpha_-1,2-L-arabinofuranosidase (EC 3.2.1.-)	GH43	C_148627	k__Bacteria;p__Bacteroidetes;c__Sphingobacteriia;o__Sphingobacteriales;f__Sphingobacteriaceae;g__Pedobacter
&alpha_-1,2-L-arabinofuranosidase (EC 3.2.1.-)	GH43	C_157345	k__Bacteria;p__Proteobacteria;c__Gammaproteobacteria;o__Enterobacterales;f__Erwiniaceae;g__Pantoea;s__Pantoea sp. PSNIH1
&alpha_-1,2-L-arabinofuranosidase (EC 3.2.1.-)	GH43	C_167882	k__Bacteria;p__Bacteroidetes;c__Sphingobacteriia;o__Sphingobacteriales;f__Sphingobacteriaceae;g__Pedobacter;s__Pedobacter steynii
&alpha_-1,2-L-arabinofuranosidase (EC 3.2.1.-)	GH43	C_173067	k__Bacteria;p__Proteobacteria;c__Gammaproteobacteria;o__Pseudomonadales;f__Pseudomonadaceae;g__Pseudomonas
&alpha_-1,2-L-arabinofuranosidase (EC 3.2.1.-)	GH43	C_173092	k__Bacteria;p__Proteobacteria;c__Betaproteobacteria;o__Burkholderiales;f__Oxalobacteraceae;g__Duganella;s__Duganella sp. CF517
&alpha_-1,2-L-arabinofuranosidase (EC 3.2.1.-)	GH43	C_175858	k__Bacteria;p__Firmicutes;c__Bacilli;o__Lactobacillales;f__Leuconostocaceae;g__Leuconostoc;s__Leuconostoc gelidum
&alpha_-1,2-L-arabinofuranosidase (EC 3.2.1.-)	GH43	C_176018	k__Bacteria;p__Bacteroidetes;c__Flavobacteriia;o__Flavobacteriales;f__Flavobacteriaceae;g__Chryseobacterium
&alpha_-1,2-L-arabinofuranosidase (EC 3.2.1.-)	GH43	C_20646	k__Bacteria
&alpha_-1,2-L-arabinofuranosidase (EC 3.2.1.-)	GH43	C_26403	k__Bacteria;p__Bacteroidetes;c__Flavobacteriia;o__Flavobacteriales;f__Flavobacteriaceae;g__Chryseobacterium
&alpha_-1,2-L-arabinofuranosidase (EC 3.2.1.-)	GH43	C_31204	k__Bacteria;p__Bacteroidetes;c__Sphingobacteriia;o__Sphingobacteriales;f__Sphingobacteriaceae;g__Pedobacter;s__Pedobacter sp. ok626
&alpha_-1,2-L-arabinofuranosidase (EC 3.2.1.-)	GH43	C_43435	k__Bacteria;p__Bacteroidetes;c__Sphingobacteriia;o__Sphingobacteriales;f__Sphingobacteriaceae;g__Pedobacter;s__Pedobacter sp. ok626
&alpha_-1,2-L-arabinofuranosidase (EC 3.2.1.-)	GH43	C_44997	k__Bacteria;p__Firmicutes;c__Bacilli;o__Lactobacillales;f__Leuconostocaceae;g__Leuconostoc;s__Leuconostoc mesenteroides
&alpha_-1,2-L-arabinofuranosidase (EC 3.2.1.-)	GH43	C_49684	k__Bacteria;p__Proteobacteria;c__Gammaproteobacteria;o__Enterobacterales;f__Yersiniaceae;g__Rahnella
&alpha_-1,2-L-arabinofuranosidase (EC 3.2.1.-)	GH43	C_6419	k__Bacteria;p__Proteobacteria;c__Gammaproteobacteria;o__Pseudomonadales;f__Pseudomonadaceae;g__Pseudomonas;s__Pseudomonas sp. PGPPP4
&alpha_-1,2-L-arabinofuranosidase (EC 3.2.1.-)	GH43	C_71315	k__Bacteria;p__Proteobacteria;c__Gammaproteobacteria;o__Alteromonadales;f__Shewanellaceae;g__Shewanella;s__Shewanella sp. SACH
&alpha_-1,2-L-arabinofuranosidase (EC 3.2.1.-)	GH43	C_81106	k__Bacteria;p__Bacteroidetes;c__Flavobacteriia;o__Flavobacteriales;f__Flavobacteriaceae;g__Chryseobacterium;s__Chryseobacterium taiwanense
&alpha_-1,2-L-arabinofuranosidase (EC 3.2.1.-)	GH43	NOVO_MIX_113738	k__Bacteria;p__Proteobacteria;c__Alphaproteobacteria;o__Sphingomonadales;f__Sphingomonadaceae;g__Sphingomonas;s__Sphingomonas phyllosphaerae
&alpha_-1,2-L-arabinofuranosidase (EC 3.2.1.-)	GH43	NOVO_MIX_114738	k__Bacteria;p__Firmicutes;c__Bacilli;o__Lactobacillales;f__Leuconostocaceae;g__Weissella;s__Weissella koreensis
&alpha_-1,2-L-arabinofuranosidase (EC 3.2.1.-)	GH43	NOVO_MIX_114791	k__Bacteria;p__Bacteroidetes;c__Flavobacteriia;o__Flavobacteriales;f__Flavobacteriaceae;g__Chryseobacterium
&alpha_-1,2-L-arabinofuranosidase (EC 3.2.1.-)	GH43	NOVO_MIX_120432	k__Bacteria;p__Proteobacteria;c__Gammaproteobacteria;o__Pseudomonadales;f__Pseudomonadaceae;g__Pseudomonas
&alpha_-1,2-L-arabinofuranosidase (EC 3.2.1.-)	GH43	NOVO_MIX_123197	k__Bacteria;p__Proteobacteria;c__Gammaproteobacteria;o__Enterobacterales;f__Erwiniaceae;g__Erwinia;s__Erwinia gerundensis
&alpha_-1,2-L-arabinofuranosidase (EC 3.2.1.-)	GH43	NOVO_MIX_19277	k__Bacteria;p__Proteobacteria;c__Gammaproteobacteria;o__Enterobacterales;f__Yersiniaceae;g__Rahnella
&alpha_-1,2-L-arabinofuranosidase (EC 3.2.1.-)	GH43	NOVO_MIX_20183	k__Bacteria;p__Bacteroidetes;c__Flavobacteriia;o__Flavobacteriales;f__Flavobacteriaceae;g__Chryseobacterium
&alpha_-1,2-L-arabinofuranosidase (EC 3.2.1.-)	GH43	NOVO_MIX_22349	k__Bacteria;p__Proteobacteria;c__Gammaproteobacteria;o__Enterobacterales;f__Yersiniaceae
&alpha_-1,2-L-arabinofuranosidase (EC 3.2.1.-)	GH43	NOVO_MIX_33306	k__Bacteria;p__Proteobacteria;c__Gammaproteobacteria;o__Enterobacterales;f__Erwiniaceae;g__Pantoea
&alpha_-1,2-L-arabinofuranosidase (EC 3.2.1.-)	GH43	NOVO_MIX_35730	k__Bacteria;p__Proteobacteria;c__Betaproteobacteria;o__Burkholderiales;f__Oxalobacteraceae;g__Massilia
&alpha_-1,2-L-arabinofuranosidase (EC 3.2.1.-)	GH43	NOVO_MIX_38888	k__Bacteria;p__Bacteroidetes;c__Flavobacteriia;o__Flavobacteriales;f__Flavobacteriaceae;g__Chryseobacterium
&alpha_-1,2-L-arabinofuranosidase (EC 3.2.1.-)	GH43	NOVO_MIX_41008	k__Bacteria;p__Proteobacteria;c__Gammaproteobacteria;o__Pseudomonadales;f__Pseudomonadaceae;g__Pseudomonas
&alpha_-1,2-L-arabinofuranosidase (EC 3.2.1.-)	GH43	NOVO_MIX_46417	k__Bacteria;p__Proteobacteria;c__Gammaproteobacteria;o__Alteromonadales;f__Shewanellaceae;g__Shewanella;s__Shewanella sp. SACH
&alpha_-1,2-L-arabinofuranosidase (EC 3.2.1.-)	GH43	NOVO_MIX_47887	k__Bacteria;p__Proteobacteria;c__Gammaproteobacteria;o__Enterobacterales;f__Yersiniaceae;g__Serratia
&alpha_-1,2-L-arabinofuranosidase (EC 3.2.1.-)	GH43	NOVO_MIX_51019	k__Bacteria;p__Proteobacteria;c__Betaproteobacteria;o__Burkholderiales;f__Oxalobacteraceae;g__Massilia;s__Massilia alkalitolerans
&alpha_-1,2-L-arabinofuranosidase (EC 3.2.1.-)	GH43	NOVO_MIX_52878	k__Bacteria;p__Bacteroidetes;c__Sphingobacteriia;o__Sphingobacteriales;f__Sphingobacteriaceae;g__Pedobacter;s__Pedobacter steynii
&alpha_-1,2-L-arabinofuranosidase (EC 3.2.1.-)	GH43	NOVO_MIX_53180	k__Bacteria;p__Proteobacteria;c__Gammaproteobacteria;o__Xanthomonadales;f__Xanthomonadaceae;g__Stenotrophomonas;s__Stenotrophomonas maltophilia
&alpha_-1,2-L-arabinofuranosidase (EC 3.2.1.-)	GH43	NOVO_MIX_59488	k__Bacteria;p__Firmicutes;c__Bacilli;o__Lactobacillales;f__Streptococcaceae;g__Lactococcus;s__Lactococcus lactis
&alpha_-1,2-L-arabinofuranosidase (EC 3.2.1.-)	GH43	NOVO_MIX_64005	k__Bacteria;p__Proteobacteria;c__Gammaproteobacteria;o__Pseudomonadales;f__Moraxellaceae;g__Psychrobacter
&alpha_-1,2-L-arabinofuranosidase (EC 3.2.1.-)	GH43	NOVO_MIX_64303	k__Bacteria;p__Proteobacteria;c__Gammaproteobacteria;o__Enterobacterales;f__Enterobacteriaceae;g__Citrobacter;s__Citrobacter braakii
&alpha_-1,2-L-arabinofuranosidase (EC 3.2.1.-)	GH43	NOVO_MIX_70200	k__Bacteria;p__Proteobacteria;c__Gammaproteobacteria;o__Alteromonadales;f__Shewanellaceae;g__Shewanella
&alpha_-1,2-L-arabinofuranosidase (EC 3.2.1.-)	GH43	NOVO_MIX_70990	k__Bacteria;p__Proteobacteria;c__Gammaproteobacteria;o__Pseudomonadales;f__Pseudomonadaceae;g__Pseudomonas
&alpha_-1,2-L-arabinofuranosidase (EC 3.2.1.-)	GH43	NOVO_MIX_76359	k__Bacteria;p__Firmicutes;c__Bacilli;o__Lactobacillales;f__Streptococcaceae;g__Lactococcus;s__Lactococcus lactis
&alpha_-1,2-L-arabinofuranosidase (EC 3.2.1.-)	GH43	NOVO_MIX_77903	k__Bacteria;p__Proteobacteria;c__Gammaproteobacteria;o__Pseudomonadales;f__Pseudomonadaceae;g__Pseudomonas
&alpha_-1,2-L-arabinofuranosidase (EC 3.2.1.-)	GH43	NOVO_MIX_80519	k__Bacteria;p__Proteobacteria;c__Gammaproteobacteria;o__Pseudomonadales;f__Pseudomonadaceae;g__Pseudomonas
&alpha_-1,2-L-arabinofuranosidase (EC 3.2.1.-)	GH43	NOVO_MIX_85417	k__Bacteria;p__Firmicutes;c__Bacilli;o__Lactobacillales;f__Leuconostocaceae;g__Weissella;s__Weissella soli
&alpha_-1,2-L-arabinofuranosidase (EC 3.2.1.-)	GH43	NOVO_MIX_90386	k__Bacteria;p__Proteobacteria;c__Gammaproteobacteria;o__Enterobacterales;f__Erwiniaceae;g__Erwinia;s__Erwinia gerundensis
&alpha_-1,2-L-arabinofuranosidase (EC 3.2.1.-)	GH43	NOVO_MIX_93046	k__Bacteria;p__Bacteroidetes;c__Flavobacteriia;o__Flavobacteriales;f__Flavobacteriaceae;g__Chryseobacterium
&alpha_-1,2-L-arabinofuranosidase (EC 3.2.1.-)	GH43	NOVO_MIX_93236	k__Bacteria;p__Proteobacteria;c__Gammaproteobacteria;o__Pseudomonadales;f__Pseudomonadaceae;g__Pseudomonas;s__Pseudomonas frederiksbergensis
&alpha_-1,2-L-arabinofuranosidase (EC 3.2.1.-)	GH43	NOVO_MIX_97025	k__Bacteria;p__Proteobacteria;c__Gammaproteobacteria;o__Pseudomonadales;f__Pseudomonadaceae;g__Pseudomonas
&alpha_-1,2-L-arabinofuranosidase (EC 3.2.1.-)	GH43	NOVO_MIX_97622	k__Bacteria;p__Proteobacteria;c__Gammaproteobacteria;o__Enterobacterales;f__Yersiniaceae;g__Serratia;s__Serratia sp. BW106
&alpha_-1,2-L-arabinofuranosidase (EC 3.2.1.-)	GH43	NOVO_MIX_98463	k__Bacteria;p__Bacteroidetes;c__Flavobacteriia;o__Flavobacteriales;f__Flavobacteriaceae;g__Chryseobacterium
&alpha_-1,2-L-fucosidase (EC 3.2.1.63)	GH95	A_109855	k__Bacteria;p__Bacteroidetes;c__Sphingobacteriia;o__Sphingobacteriales;f__Sphingobacteriaceae;g__Pedobacter;s__Pedobacter steynii
&alpha_-1,2-L-fucosidase (EC 3.2.1.63)	GH95	A_137495	k__Bacteria;p__Bacteroidetes;c__Sphingobacteriia;o__Sphingobacteriales;f__Sphingobacteriaceae;g__Pedobacter;s__Pedobacter sp. V48
&alpha_-1,2-L-fucosidase (EC 3.2.1.63)	GH95	A_151359	k__Bacteria;p__Bacteroidetes
&alpha_-1,2-L-fucosidase (EC 3.2.1.63)	GH95	A_55559	k__Bacteria;p__Proteobacteria;c__Gammaproteobacteria;o__Pseudomonadales;f__Pseudomonadaceae;g__Pseudomonas
&alpha_-1,2-L-fucosidase (EC 3.2.1.63)	GH95	A_7648	k__Bacteria;p__Bacteroidetes;c__Sphingobacteriia;o__Sphingobacteriales;f__Sphingobacteriaceae;g__Pedobacter;s__Pedobacter sp. R20-19
&alpha_-1,2-L-fucosidase (EC 3.2.1.63)	GH95	A_82470	k__Bacteria;p__Proteobacteria;c__Gammaproteobacteria;o__Pseudomonadales;f__Pseudomonadaceae;g__Pseudomonas
&alpha_-1,2-L-fucosidase (EC 3.2.1.63)	GH95	B_103583	k__Bacteria;p__Bacteroidetes;c__Sphingobacteriia;o__Sphingobacteriales;f__Sphingobacteriaceae;g__Pedobacter;s__Pedobacter steynii
&alpha_-1,2-L-fucosidase (EC 3.2.1.63)	GH95	B_106566	k__Bacteria;p__Bacteroidetes
&alpha_-1,2-L-fucosidase (EC 3.2.1.63)	GH95	B_118200	k__Bacteria;p__Bacteroidetes;c__Sphingobacteriia;o__Sphingobacteriales;f__Sphingobacteriaceae;g__Pedobacter
&alpha_-1,2-L-fucosidase (EC 3.2.1.63)	GH95	B_147858	k__Bacteria;p__Bacteroidetes;c__Sphingobacteriia;o__Sphingobacteriales;f__Sphingobacteriaceae;g__Pedobacter;s__Pedobacter steynii
&alpha_-1,2-L-fucosidase (EC 3.2.1.63)	GH95	B_151145	k__Bacteria;p__Bacteroidetes;c__Sphingobacteriia;o__Sphingobacteriales;f__Sphingobacteriaceae;g__Pedobacter;s__Pedobacter steynii
&alpha_-1,2-L-fucosidase (EC 3.2.1.63)	GH95	B_152546	k__Bacteria;p__Bacteroidetes;c__Sphingobacteriia;o__Sphingobacteriales;f__Sphingobacteriaceae;g__Pedobacter;s__Pedobacter steynii
&alpha_-1,2-L-fucosidase (EC 3.2.1.63)	GH95	B_2052	k__Bacteria;p__Bacteroidetes;c__Sphingobacteriia;o__Sphingobacteriales;f__Sphingobacteriaceae;g__Pedobacter;s__Pedobacter nyackensis
&alpha_-1,2-L-fucosidase (EC 3.2.1.63)	GH95	B_72242	k__Bacteria;p__Bacteroidetes
&alpha_-1,2-L-fucosidase (EC 3.2.1.63)	GH95	C_105463	k__Bacteria;p__Bacteroidetes;c__Sphingobacteriia;o__Sphingobacteriales;f__Sphingobacteriaceae;g__Pedobacter;s__Pedobacter steynii
&alpha_-1,2-L-fucosidase (EC 3.2.1.63)	GH95	C_141077	k__Bacteria;p__Bacteroidetes
&alpha_-1,2-L-fucosidase (EC 3.2.1.63)	GH95	C_144607	k__Bacteria;p__Bacteroidetes;c__Sphingobacteriia;o__Sphingobacteriales;f__Sphingobacteriaceae;g__Pedobacter;s__Pedobacter steynii
&alpha_-1,2-L-fucosidase (EC 3.2.1.63)	GH95	C_149410	k__Bacteria;p__Bacteroidetes;c__Sphingobacteriia;o__Sphingobacteriales;f__Sphingobacteriaceae;g__Pedobacter
&alpha_-1,2-L-fucosidase (EC 3.2.1.63)	GH95	C_151440	k__Bacteria;p__Bacteroidetes;c__Sphingobacteriia;o__Sphingobacteriales;f__Sphingobacteriaceae;g__Pedobacter
&alpha_-1,2-L-fucosidase (EC 3.2.1.63)	GH95	C_154950	k__Bacteria;p__Bacteroidetes;c__Sphingobacteriia;o__Sphingobacteriales;f__Sphingobacteriaceae;g__Pedobacter;s__Pedobacter steynii
&alpha_-1,2-L-fucosyltransferase (EC 2.4.1.69)	GT74	NOVO_MIX_69449	k__Bacteria;p__Proteobacteria;c__Gammaproteobacteria;o__Pseudomonadales;f__Pseudomonadaceae;g__Pseudomonas;s__Pseudomonas syringae
&alpha_-1,2-branched dextransucrase (EC 2.4.1.-)	GH70	A_100312	k__Bacteria;p__Firmicutes;c__Bacilli;o__Lactobacillales;f__Leuconostocaceae;g__Leuconostoc;s__Leuconostoc gelidum
&alpha_-1,2-branched dextransucrase (EC 2.4.1.-)	GH70	A_110154	k__Bacteria;p__Firmicutes;c__Bacilli;o__Lactobacillales;f__Leuconostocaceae;g__Leuconostoc;s__Leuconostoc mesenteroides
&alpha_-1,2-branched dextransucrase (EC 2.4.1.-)	GH70	A_121929	k__Bacteria;p__Firmicutes;c__Bacilli;o__Lactobacillales
&alpha_-1,2-branched dextransucrase (EC 2.4.1.-)	GH70	A_122427	k__Bacteria;p__Firmicutes;c__Bacilli;o__Lactobacillales;f__Leuconostocaceae;g__Leuconostoc;s__Leuconostoc gelidum
&alpha_-1,2-branched dextransucrase (EC 2.4.1.-)	GH70	A_138599	k__Bacteria;p__Firmicutes;c__Bacilli;o__Lactobacillales;f__Leuconostocaceae;g__Leuconostoc;s__Leuconostoc gelidum
&alpha_-1,2-branched dextransucrase (EC 2.4.1.-)	GH70	A_148329	k__Bacteria;p__Firmicutes;c__Bacilli;o__Lactobacillales;f__Leuconostocaceae;g__Leuconostoc;s__Leuconostoc citreum
&alpha_-1,2-branched dextransucrase (EC 2.4.1.-)	GH70	A_154515	k__Bacteria;p__Firmicutes;c__Bacilli;o__Lactobacillales;f__Leuconostocaceae;g__Leuconostoc;s__Leuconostoc citreum
&alpha_-1,2-branched dextransucrase (EC 2.4.1.-)	GH70	A_161688	k__Bacteria;p__Firmicutes;c__Bacilli;o__Lactobacillales;f__Leuconostocaceae;g__Leuconostoc;s__Leuconostoc citreum
&alpha_-1,2-branched dextransucrase (EC 2.4.1.-)	GH70	A_162091	k__Bacteria;p__Firmicutes;c__Bacilli;o__Lactobacillales;f__Leuconostocaceae;g__Leuconostoc;s__Leuconostoc mesenteroides
&alpha_-1,2-branched dextransucrase (EC 2.4.1.-)	GH70	A_16334	k__Bacteria;p__Firmicutes;c__Bacilli;o__Lactobacillales;f__Leuconostocaceae;g__Leuconostoc
&alpha_-1,2-branched dextransucrase (EC 2.4.1.-)	GH70	A_18231	k__Bacteria;p__Firmicutes;c__Bacilli;o__Lactobacillales;f__Leuconostocaceae;g__Leuconostoc;s__Leuconostoc mesenteroides
&alpha_-1,2-branched dextransucrase (EC 2.4.1.-)	GH70	A_19172	k__Bacteria;p__Firmicutes;c__Bacilli;o__Lactobacillales;f__Leuconostocaceae;g__Leuconostoc
&alpha_-1,2-branched dextransucrase (EC 2.4.1.-)	GH70	A_21479	k__Bacteria;p__Firmicutes;c__Bacilli;o__Lactobacillales;f__Leuconostocaceae;g__Leuconostoc;s__Leuconostoc citreum
&alpha_-1,2-branched dextransucrase (EC 2.4.1.-)	GH70	A_23265	k__Bacteria;p__Firmicutes;c__Bacilli;o__Lactobacillales;f__Leuconostocaceae;g__Leuconostoc;s__Leuconostoc mesenteroides
&alpha_-1,2-branched dextransucrase (EC 2.4.1.-)	GH70	A_25447	k__Bacteria;p__Firmicutes;c__Bacilli;o__Lactobacillales;f__Leuconostocaceae;g__Leuconostoc;s__Leuconostoc citreum
&alpha_-1,2-branched dextransucrase (EC 2.4.1.-)	GH70	A_27680	k__Bacteria;p__Firmicutes;c__Bacilli;o__Lactobacillales;f__Leuconostocaceae;g__Leuconostoc;s__Leuconostoc gelidum
&alpha_-1,2-branched dextransucrase (EC 2.4.1.-)	GH70	A_27697	k__Bacteria;p__Firmicutes;c__Bacilli;o__Lactobacillales;f__Leuconostocaceae;g__Leuconostoc;s__Leuconostoc gelidum
&alpha_-1,2-branched dextransucrase (EC 2.4.1.-)	GH70	A_28262	k__Bacteria;p__Firmicutes;c__Bacilli;o__Lactobacillales;f__Leuconostocaceae;g__Leuconostoc;s__Leuconostoc mesenteroides
&alpha_-1,2-branched dextransucrase (EC 2.4.1.-)	GH70	A_3131	k__Bacteria;p__Firmicutes;c__Bacilli;o__Lactobacillales;f__Leuconostocaceae;g__Leuconostoc;s__Leuconostoc citreum
&alpha_-1,2-branched dextransucrase (EC 2.4.1.-)	GH70	A_33012	k__Bacteria;p__Firmicutes;c__Bacilli;o__Lactobacillales;f__Leuconostocaceae
&alpha_-1,2-branched dextransucrase (EC 2.4.1.-)	GH70	A_40112	k__Bacteria;p__Firmicutes;c__Bacilli;o__Lactobacillales
&alpha_-1,2-branched dextransucrase (EC 2.4.1.-)	GH70	A_40614	k__Bacteria;p__Firmicutes;c__Bacilli;o__Lactobacillales;f__Leuconostocaceae;g__Leuconostoc;s__Leuconostoc gelidum
&alpha_-1,2-branched dextransucrase (EC 2.4.1.-)	GH70	A_47257	k__Bacteria;p__Firmicutes;c__Bacilli;o__Lactobacillales;f__Leuconostocaceae;g__Leuconostoc;s__Leuconostoc mesenteroides
&alpha_-1,2-branched dextransucrase (EC 2.4.1.-)	GH70	A_50855	k__Bacteria;p__Firmicutes;c__Bacilli;o__Lactobacillales
&alpha_-1,2-branched dextransucrase (EC 2.4.1.-)	GH70	A_55283	k__Bacteria;p__Firmicutes;c__Bacilli;o__Lactobacillales;f__Leuconostocaceae;g__Leuconostoc;s__Leuconostoc citreum
&alpha_-1,2-branched dextransucrase (EC 2.4.1.-)	GH70	A_56182	k__Bacteria;p__Firmicutes;c__Bacilli;o__Lactobacillales;f__Leuconostocaceae;g__Leuconostoc;s__Leuconostoc citreum
&alpha_-1,2-branched dextransucrase (EC 2.4.1.-)	GH70	A_63139	k__Bacteria;p__Firmicutes;c__Bacilli;o__Lactobacillales;f__Leuconostocaceae;g__Leuconostoc
&alpha_-1,2-branched dextransucrase (EC 2.4.1.-)	GH70	A_65138	k__Bacteria;p__Firmicutes;c__Bacilli;o__Lactobacillales;f__Leuconostocaceae;g__Leuconostoc;s__Leuconostoc mesenteroides
&alpha_-1,2-branched dextransucrase (EC 2.4.1.-)	GH70	A_65235	k__Bacteria;p__Firmicutes;c__Bacilli;o__Lactobacillales;f__Leuconostocaceae;g__Leuconostoc;s__Leuconostoc gelidum
&alpha_-1,2-branched dextransucrase (EC 2.4.1.-)	GH70	A_66305	k__Bacteria;p__Firmicutes;c__Bacilli;o__Lactobacillales;f__Leuconostocaceae;g__Leuconostoc;s__Leuconostoc mesenteroides
&alpha_-1,2-branched dextransucrase (EC 2.4.1.-)	GH70	A_86150	k__Bacteria;p__Firmicutes;c__Bacilli;o__Lactobacillales;f__Leuconostocaceae
&alpha_-1,2-branched dextransucrase (EC 2.4.1.-)	GH70	A_92894	k__Bacteria;p__Firmicutes;c__Bacilli;o__Lactobacillales;f__Leuconostocaceae;g__Leuconostoc;s__Leuconostoc mesenteroides
&alpha_-1,2-branched dextransucrase (EC 2.4.1.-)	GH70	A_96766	k__Bacteria;p__Firmicutes;c__Bacilli;o__Lactobacillales
&alpha_-1,2-branched dextransucrase (EC 2.4.1.-)	GH70	A_98090	k__Bacteria;p__Firmicutes;c__Bacilli;o__Lactobacillales;f__Leuconostocaceae;g__Leuconostoc
&alpha_-1,2-branched dextransucrase (EC 2.4.1.-)	GH70	B_111076	k__Bacteria;p__Firmicutes;c__Bacilli;o__Lactobacillales;f__Leuconostocaceae;g__Leuconostoc;s__Leuconostoc carnosum
&alpha_-1,2-branched dextransucrase (EC 2.4.1.-)	GH70	B_115405	k__Bacteria;p__Firmicutes;c__Bacilli;o__Lactobacillales;f__Leuconostocaceae;g__Leuconostoc;s__Leuconostoc mesenteroides
&alpha_-1,2-branched dextransucrase (EC 2.4.1.-)	GH70	B_118114	k__Bacteria;p__Firmicutes;c__Bacilli;o__Lactobacillales;f__Leuconostocaceae;g__Leuconostoc;s__Leuconostoc citreum
&alpha_-1,2-branched dextransucrase (EC 2.4.1.-)	GH70	B_119546	k__Bacteria;p__Firmicutes;c__Bacilli;o__Lactobacillales
&alpha_-1,2-branched dextransucrase (EC 2.4.1.-)	GH70	B_120254	k__Bacteria;p__Firmicutes;c__Bacilli;o__Lactobacillales;f__Leuconostocaceae;g__Leuconostoc;s__Leuconostoc mesenteroides
&alpha_-1,2-branched dextransucrase (EC 2.4.1.-)	GH70	B_125361	k__Bacteria;p__Firmicutes;c__Bacilli;o__Lactobacillales;f__Leuconostocaceae;g__Leuconostoc;s__Leuconostoc mesenteroides
&alpha_-1,2-branched dextransucrase (EC 2.4.1.-)	GH70	B_126065	k__Bacteria;p__Firmicutes;c__Bacilli;o__Lactobacillales;f__Leuconostocaceae;g__Leuconostoc;s__Leuconostoc mesenteroides
&alpha_-1,2-branched dextransucrase (EC 2.4.1.-)	GH70	B_126481	k__Bacteria;p__Firmicutes;c__Bacilli;o__Lactobacillales;f__Leuconostocaceae;g__Leuconostoc;s__Leuconostoc citreum
&alpha_-1,2-branched dextransucrase (EC 2.4.1.-)	GH70	B_136357	k__Bacteria;p__Firmicutes;c__Bacilli;o__Lactobacillales;f__Leuconostocaceae;g__Leuconostoc;s__Leuconostoc mesenteroides
&alpha_-1,2-branched dextransucrase (EC 2.4.1.-)	GH70	B_138494	k__Bacteria;p__Firmicutes;c__Bacilli;o__Lactobacillales;f__Leuconostocaceae;g__Leuconostoc;s__Leuconostoc carnosum
&alpha_-1,2-branched dextransucrase (EC 2.4.1.-)	GH70	B_139316	k__Bacteria;p__Firmicutes;c__Bacilli;o__Lactobacillales;f__Leuconostocaceae;g__Leuconostoc;s__Leuconostoc mesenteroides
&alpha_-1,2-branched dextransucrase (EC 2.4.1.-)	GH70	B_14003	k__Bacteria;p__Firmicutes;c__Bacilli;o__Lactobacillales;f__Leuconostocaceae;g__Leuconostoc;s__Leuconostoc carnosum
&alpha_-1,2-branched dextransucrase (EC 2.4.1.-)	GH70	B_14420	k__Bacteria;p__Firmicutes;c__Bacilli;o__Lactobacillales
&alpha_-1,2-branched dextransucrase (EC 2.4.1.-)	GH70	B_148900	k__Bacteria;p__Firmicutes;c__Bacilli;o__Lactobacillales;f__Leuconostocaceae;g__Leuconostoc;s__Leuconostoc gelidum
&alpha_-1,2-branched dextransucrase (EC 2.4.1.-)	GH70	B_150516	k__Bacteria;p__Firmicutes;c__Bacilli;o__Lactobacillales;f__Leuconostocaceae;g__Leuconostoc;s__Leuconostoc carnosum
&alpha_-1,2-branched dextransucrase (EC 2.4.1.-)	GH70	B_15147	k__Bacteria;p__Firmicutes;c__Bacilli;o__Lactobacillales;f__Leuconostocaceae;g__Leuconostoc;s__Leuconostoc fallax
&alpha_-1,2-branched dextransucrase (EC 2.4.1.-)	GH70	B_155311	k__Bacteria;p__Firmicutes;c__Bacilli;o__Lactobacillales;f__Leuconostocaceae;g__Leuconostoc;s__Leuconostoc citreum
&alpha_-1,2-branched dextransucrase (EC 2.4.1.-)	GH70	B_159516	k__Bacteria;p__Firmicutes;c__Bacilli;o__Lactobacillales;f__Leuconostocaceae;g__Leuconostoc;s__Leuconostoc carnosum
&alpha_-1,2-branched dextransucrase (EC 2.4.1.-)	GH70	B_169000	k__Bacteria;p__Firmicutes;c__Bacilli;o__Lactobacillales;f__Leuconostocaceae;g__Leuconostoc;s__Leuconostoc mesenteroides
&alpha_-1,2-branched dextransucrase (EC 2.4.1.-)	GH70	B_16980	k__Bacteria;p__Firmicutes;c__Bacilli;o__Lactobacillales;f__Leuconostocaceae;g__Leuconostoc;s__Leuconostoc mesenteroides
&alpha_-1,2-branched dextransucrase (EC 2.4.1.-)	GH70	B_18046	k__Bacteria;p__Firmicutes;c__Bacilli;o__Lactobacillales;f__Leuconostocaceae;g__Leuconostoc;s__Leuconostoc gelidum
&alpha_-1,2-branched dextransucrase (EC 2.4.1.-)	GH70	B_19153	k__Bacteria;p__Firmicutes;c__Bacilli;o__Lactobacillales;f__Leuconostocaceae;g__Leuconostoc;s__Leuconostoc gelidum
&alpha_-1,2-branched dextransucrase (EC 2.4.1.-)	GH70	B_21575	k__Bacteria;p__Firmicutes;c__Bacilli;o__Lactobacillales;f__Leuconostocaceae;g__Leuconostoc;s__Leuconostoc mesenteroides
&alpha_-1,2-branched dextransucrase (EC 2.4.1.-)	GH70	B_21576	k__Bacteria;p__Firmicutes;c__Bacilli;o__Lactobacillales;f__Leuconostocaceae;g__Leuconostoc;s__Leuconostoc mesenteroides
&alpha_-1,2-branched dextransucrase (EC 2.4.1.-)	GH70	B_23914	k__Bacteria;p__Firmicutes;c__Bacilli;o__Lactobacillales;f__Leuconostocaceae;g__Leuconostoc;s__Leuconostoc citreum
&alpha_-1,2-branched dextransucrase (EC 2.4.1.-)	GH70	B_3019	k__Bacteria;p__Firmicutes;c__Bacilli;o__Lactobacillales;f__Leuconostocaceae;g__Leuconostoc;s__Leuconostoc mesenteroides
&alpha_-1,2-branched dextransucrase (EC 2.4.1.-)	GH70	B_43126	k__Bacteria;p__Firmicutes;c__Bacilli;o__Lactobacillales;f__Leuconostocaceae;g__Leuconostoc;s__Leuconostoc citreum
&alpha_-1,2-branched dextransucrase (EC 2.4.1.-)	GH70	B_46418	k__Bacteria;p__Firmicutes;c__Bacilli;o__Lactobacillales;f__Leuconostocaceae;g__Leuconostoc
&alpha_-1,2-branched dextransucrase (EC 2.4.1.-)	GH70	B_47302	k__Bacteria;p__Firmicutes;c__Bacilli;o__Lactobacillales;f__Leuconostocaceae;g__Leuconostoc;s__Leuconostoc gelidum
&alpha_-1,2-branched dextransucrase (EC 2.4.1.-)	GH70	B_53287	k__Bacteria;p__Firmicutes;c__Bacilli;o__Lactobacillales;f__Leuconostocaceae;g__Leuconostoc
&alpha_-1,2-branched dextransucrase (EC 2.4.1.-)	GH70	B_53710	k__Bacteria;p__Firmicutes;c__Bacilli;o__Lactobacillales;f__Leuconostocaceae
&alpha_-1,2-branched dextransucrase (EC 2.4.1.-)	GH70	B_5655	k__Bacteria;p__Firmicutes;c__Bacilli;o__Lactobacillales;f__Leuconostocaceae;g__Leuconostoc;s__Leuconostoc mesenteroides
&alpha_-1,2-branched dextransucrase (EC 2.4.1.-)	GH70	B_64322	k__Bacteria;p__Firmicutes;c__Bacilli;o__Lactobacillales;f__Leuconostocaceae;g__Leuconostoc;s__Leuconostoc mesenteroides
&alpha_-1,2-branched dextransucrase (EC 2.4.1.-)	GH70	B_69869	k__Bacteria;p__Firmicutes;c__Bacilli;o__Lactobacillales;f__Leuconostocaceae;g__Leuconostoc;s__Leuconostoc gelidum
&alpha_-1,2-branched dextransucrase (EC 2.4.1.-)	GH70	B_70276	k__Bacteria;p__Firmicutes;c__Bacilli;o__Lactobacillales;f__Leuconostocaceae;g__Leuconostoc;s__Leuconostoc gelidum
&alpha_-1,2-branched dextransucrase (EC 2.4.1.-)	GH70	B_76760	k__Bacteria;p__Firmicutes;c__Bacilli;o__Lactobacillales;f__Leuconostocaceae;g__Leuconostoc;s__Leuconostoc mesenteroides
&alpha_-1,2-branched dextransucrase (EC 2.4.1.-)	GH70	B_7908	k__Bacteria;p__Firmicutes;c__Bacilli;o__Lactobacillales;f__Leuconostocaceae;g__Leuconostoc;s__Leuconostoc carnosum
&alpha_-1,2-branched dextransucrase (EC 2.4.1.-)	GH70	B_83751	k__Bacteria;p__Firmicutes;c__Bacilli;o__Lactobacillales;f__Leuconostocaceae;g__Leuconostoc;s__Leuconostoc mesenteroides
&alpha_-1,2-branched dextransucrase (EC 2.4.1.-)	GH70	B_93026	k__Bacteria;p__Firmicutes;c__Bacilli;o__Lactobacillales;f__Leuconostocaceae;g__Leuconostoc
&alpha_-1,2-branched dextransucrase (EC 2.4.1.-)	GH70	B_95896	k__Bacteria;p__Firmicutes;c__Bacilli;o__Lactobacillales;f__Leuconostocaceae;g__Leuconostoc;s__Leuconostoc mesenteroides
&alpha_-1,2-branched dextransucrase (EC 2.4.1.-)	GH70	C_107010	k__Bacteria;p__Firmicutes;c__Bacilli;o__Lactobacillales;f__Leuconostocaceae;g__Leuconostoc;s__Leuconostoc gelidum
&alpha_-1,2-branched dextransucrase (EC 2.4.1.-)	GH70	C_112692	k__Bacteria;p__Firmicutes;c__Bacilli;o__Lactobacillales;f__Leuconostocaceae;g__Leuconostoc;s__Leuconostoc gelidum
&alpha_-1,2-branched dextransucrase (EC 2.4.1.-)	GH70	C_113396	k__Bacteria;p__Firmicutes;c__Bacilli;o__Lactobacillales;f__Leuconostocaceae;g__Leuconostoc;s__Leuconostoc mesenteroides
&alpha_-1,2-branched dextransucrase (EC 2.4.1.-)	GH70	C_132269	k__Bacteria;p__Firmicutes;c__Bacilli;o__Lactobacillales;f__Leuconostocaceae;g__Leuconostoc;s__Leuconostoc carnosum
&alpha_-1,2-branched dextransucrase (EC 2.4.1.-)	GH70	C_138156	k__Bacteria;p__Firmicutes;c__Bacilli;o__Lactobacillales;f__Leuconostocaceae;g__Leuconostoc;s__Leuconostoc mesenteroides
&alpha_-1,2-branched dextransucrase (EC 2.4.1.-)	GH70	C_15048	k__Bacteria;p__Firmicutes;c__Bacilli;o__Lactobacillales
&alpha_-1,2-branched dextransucrase (EC 2.4.1.-)	GH70	C_160077	k__Bacteria;p__Firmicutes;c__Bacilli;o__Lactobacillales;f__Leuconostocaceae;g__Leuconostoc
&alpha_-1,2-branched dextransucrase (EC 2.4.1.-)	GH70	C_165138	k__Bacteria;p__Firmicutes;c__Bacilli;o__Lactobacillales;f__Leuconostocaceae;g__Leuconostoc;s__Leuconostoc gelidum
&alpha_-1,2-branched dextransucrase (EC 2.4.1.-)	GH70	C_28872	k__Bacteria;p__Firmicutes;c__Bacilli;o__Lactobacillales;f__Leuconostocaceae;g__Leuconostoc
&alpha_-1,2-branched dextransucrase (EC 2.4.1.-)	GH70	C_3283	k__Bacteria;p__Firmicutes;c__Bacilli;o__Lactobacillales;f__Leuconostocaceae;g__Leuconostoc
&alpha_-1,2-branched dextransucrase (EC 2.4.1.-)	GH70	C_36219	k__Bacteria;p__Firmicutes;c__Bacilli;o__Lactobacillales;f__Leuconostocaceae;g__Leuconostoc
&alpha_-1,2-branched dextransucrase (EC 2.4.1.-)	GH70	C_3696	k__Bacteria;p__Firmicutes;c__Bacilli;o__Lactobacillales;f__Leuconostocaceae;g__Leuconostoc;s__Leuconostoc mesenteroides
&alpha_-1,2-branched dextransucrase (EC 2.4.1.-)	GH70	C_52638	k__Bacteria;p__Firmicutes;c__Bacilli;o__Lactobacillales;f__Leuconostocaceae;g__Leuconostoc;s__Leuconostoc mesenteroides
&alpha_-1,2-branched dextransucrase (EC 2.4.1.-)	GH70	C_52852	k__Bacteria;p__Firmicutes;c__Bacilli;o__Lactobacillales;f__Leuconostocaceae;g__Leuconostoc;s__Leuconostoc citreum
&alpha_-1,2-branched dextransucrase (EC 2.4.1.-)	GH70	C_5382	k__Bacteria;p__Firmicutes;c__Bacilli;o__Lactobacillales;f__Leuconostocaceae;g__Leuconostoc;s__Leuconostoc carnosum
&alpha_-1,2-branched dextransucrase (EC 2.4.1.-)	GH70	C_58285	k__Bacteria;p__Firmicutes;c__Bacilli;o__Lactobacillales;f__Leuconostocaceae;g__Leuconostoc;s__Leuconostoc gelidum
&alpha_-1,2-branched dextransucrase (EC 2.4.1.-)	GH70	C_61743	k__Bacteria;p__Firmicutes;c__Bacilli;o__Lactobacillales;f__Leuconostocaceae;g__Leuconostoc;s__Leuconostoc gelidum
&alpha_-1,2-branched dextransucrase (EC 2.4.1.-)	GH70	C_78871	k__Bacteria;p__Firmicutes;c__Bacilli;o__Lactobacillales;f__Leuconostocaceae;g__Leuconostoc;s__Leuconostoc gelidum
&alpha_-1,2-branched dextransucrase (EC 2.4.1.-)	GH70	C_83223	k__Bacteria;p__Firmicutes;c__Bacilli;o__Lactobacillales;f__Leuconostocaceae;g__Leuconostoc;s__Leuconostoc citreum
&alpha_-1,2-branched dextransucrase (EC 2.4.1.-)	GH70	C_88199	k__Bacteria;p__Firmicutes;c__Bacilli;o__Lactobacillales;f__Leuconostocaceae;g__Leuconostoc;s__Leuconostoc carnosum
&alpha_-1,2-branched dextransucrase (EC 2.4.1.-)	GH70	C_99435	k__Bacteria;p__Firmicutes;c__Bacilli;o__Lactobacillales;f__Leuconostocaceae;g__Leuconostoc;s__Leuconostoc gelidum
&alpha_-1,2-branched dextransucrase (EC 2.4.1.-)	GH70	C_99895	k__Bacteria;p__Firmicutes;c__Bacilli;o__Lactobacillales;f__Leuconostocaceae;g__Leuconostoc;s__Leuconostoc gelidum
&alpha_-1,2-branched dextransucrase (EC 2.4.1.-)	GH70	NOVO_MIX_109221	k__Bacteria;p__Firmicutes;c__Bacilli;o__Lactobacillales;f__Leuconostocaceae;g__Leuconostoc;s__Leuconostoc mesenteroides
&alpha_-1,2-branched dextransucrase (EC 2.4.1.-)	GH70	NOVO_MIX_118716	k__Bacteria;p__Firmicutes;c__Bacilli;o__Lactobacillales;f__Leuconostocaceae;g__Leuconostoc;s__Leuconostoc gelidum
&alpha_-1,2-branched dextransucrase (EC 2.4.1.-)	GH70	NOVO_MIX_119866	k__Bacteria;p__Firmicutes;c__Bacilli;o__Lactobacillales;f__Leuconostocaceae;g__Leuconostoc;s__Leuconostoc fallax
&alpha_-1,2-branched dextransucrase (EC 2.4.1.-)	GH70	NOVO_MIX_124376	k__Bacteria;p__Firmicutes;c__Bacilli;o__Lactobacillales;f__Leuconostocaceae;g__Leuconostoc;s__Leuconostoc citreum
&alpha_-1,2-branched dextransucrase (EC 2.4.1.-)	GH70	NOVO_MIX_14128	k__Bacteria;p__Firmicutes;c__Bacilli;o__Lactobacillales;f__Leuconostocaceae;g__Leuconostoc;s__Leuconostoc citreum
&alpha_-1,2-branched dextransucrase (EC 2.4.1.-)	GH70	NOVO_MIX_14585	k__Bacteria;p__Firmicutes;c__Bacilli;o__Lactobacillales;f__Leuconostocaceae;g__Leuconostoc;s__Leuconostoc gelidum
&alpha_-1,2-branched dextransucrase (EC 2.4.1.-)	GH70	NOVO_MIX_1950	k__Bacteria;p__Firmicutes;c__Bacilli;o__Lactobacillales;f__Leuconostocaceae;g__Leuconostoc;s__Leuconostoc gelidum
&alpha_-1,2-branched dextransucrase (EC 2.4.1.-)	GH70	NOVO_MIX_23685	k__Bacteria;p__Firmicutes;c__Bacilli;o__Lactobacillales;f__Leuconostocaceae;g__Leuconostoc;s__Leuconostoc carnosum
&alpha_-1,2-branched dextransucrase (EC 2.4.1.-)	GH70	NOVO_MIX_45126	k__Bacteria;p__Firmicutes;c__Bacilli;o__Lactobacillales;f__Leuconostocaceae;g__Leuconostoc;s__Leuconostoc citreum
&alpha_-1,2-branched dextransucrase (EC 2.4.1.-)	GH70	NOVO_MIX_4600	k__Bacteria;p__Firmicutes;c__Bacilli;o__Lactobacillales;f__Leuconostocaceae;g__Leuconostoc;s__Leuconostoc mesenteroides
&alpha_-1,2-branched dextransucrase (EC 2.4.1.-)	GH70	NOVO_MIX_56704	k__Bacteria;p__Firmicutes;c__Bacilli;o__Lactobacillales;f__Leuconostocaceae;g__Leuconostoc;s__Leuconostoc mesenteroides
&alpha_-1,2-branched dextransucrase (EC 2.4.1.-)	GH70	NOVO_MIX_77166	k__Bacteria;p__Firmicutes;c__Bacilli;o__Lactobacillales;f__Leuconostocaceae;g__Leuconostoc;s__Leuconostoc fallax
&alpha_-1,2-branched dextransucrase (EC 2.4.1.-)	GH70	NOVO_MIX_84718	k__Bacteria;p__Firmicutes;c__Bacilli;o__Lactobacillales;f__Leuconostocaceae;g__Leuconostoc;s__Leuconostoc mesenteroides
&alpha_-1,2-mannosidase (EC 3.2.1.-)	GH92	A_106456	k__Bacteria;p__Bacteroidetes;c__Sphingobacteriia;o__Sphingobacteriales;f__Sphingobacteriaceae;g__Pedobacter;s__Pedobacter steynii
&alpha_-1,2-mannosidase (EC 3.2.1.-)	GH92	A_114839	k__Bacteria;p__Firmicutes;c__Bacilli;o__Lactobacillales;f__Streptococcaceae
&alpha_-1,2-mannosidase (EC 3.2.1.-)	GH92	A_124303	k__Bacteria;p__Proteobacteria;c__Gammaproteobacteria;o__Enterobacterales
&alpha_-1,2-mannosidase (EC 3.2.1.-)	GH92	A_129464	k__Bacteria;p__Proteobacteria;c__Alphaproteobacteria;o__Rhizobiales;f__Rhizobiaceae
&alpha_-1,2-mannosidase (EC 3.2.1.-)	GH92	A_142235	k__Bacteria;p__Proteobacteria;c__Gammaproteobacteria;o__Enterobacterales;f__Yersiniaceae
&alpha_-1,2-mannosidase (EC 3.2.1.-)	GH92	A_40720	k__Bacteria
&alpha_-1,2-mannosidase (EC 3.2.1.-)	GH92	A_53319	k__Bacteria;p__Proteobacteria;c__Gammaproteobacteria;o__Enterobacterales;f__Yersiniaceae
&alpha_-1,2-mannosidase (EC 3.2.1.-)	GH92	A_73289	k__Bacteria;p__Proteobacteria;c__Gammaproteobacteria;o__Pseudomonadales;f__Pseudomonadaceae;g__Pseudomonas
&alpha_-1,2-mannosidase (EC 3.2.1.-)	GH92	A_79970	k__Bacteria;p__Bacteroidetes;c__Sphingobacteriia;o__Sphingobacteriales;f__Sphingobacteriaceae;g__Pedobacter;s__Pedobacter steynii
&alpha_-1,2-mannosidase (EC 3.2.1.-)	GH92	B_101868	k__Bacteria;p__Proteobacteria;c__Gammaproteobacteria;o__Xanthomonadales;f__Xanthomonadaceae;g__Stenotrophomonas;s__Stenotrophomonas maltophilia
&alpha_-1,2-mannosidase (EC 3.2.1.-)	GH92	B_122228	k__Bacteria;p__Bacteroidetes;c__Sphingobacteriia;o__Sphingobacteriales;f__Sphingobacteriaceae;g__Pedobacter
&alpha_-1,2-mannosidase (EC 3.2.1.-)	GH92	B_123333	k__Bacteria;p__Proteobacteria;c__Alphaproteobacteria;o__Rhizobiales;f__Rhizobiaceae
&alpha_-1,2-mannosidase (EC 3.2.1.-)	GH92	B_126336	k__Bacteria;p__Bacteroidetes;c__Sphingobacteriia;o__Sphingobacteriales;f__Sphingobacteriaceae;g__Pedobacter;s__Pedobacter steynii
&alpha_-1,2-mannosidase (EC 3.2.1.-)	GH92	B_130984	k__Bacteria;p__Proteobacteria;c__Alphaproteobacteria;o__Rhizobiales;f__Rhizobiaceae
&alpha_-1,2-mannosidase (EC 3.2.1.-)	GH92	B_143710	k__Bacteria;p__Bacteroidetes;c__Sphingobacteriia;o__Sphingobacteriales;f__Sphingobacteriaceae;g__Pedobacter;s__Pedobacter caeni
&alpha_-1,2-mannosidase (EC 3.2.1.-)	GH92	B_148289	k__Bacteria;p__Bacteroidetes;c__Sphingobacteriia;o__Sphingobacteriales;f__Sphingobacteriaceae;g__Pedobacter;s__Pedobacter caeni
&alpha_-1,2-mannosidase (EC 3.2.1.-)	GH92	B_159281	k__Bacteria;p__Proteobacteria;c__Gammaproteobacteria;o__Xanthomonadales;f__Xanthomonadaceae;g__Stenotrophomonas;s__Stenotrophomonas maltophilia
&alpha_-1,2-mannosidase (EC 3.2.1.-)	GH92	B_21333	k__Bacteria;p__Proteobacteria;c__Gammaproteobacteria;o__Xanthomonadales;f__Xanthomonadaceae;g__Stenotrophomonas
&alpha_-1,2-mannosidase (EC 3.2.1.-)	GH92	B_4244	k__Bacteria;p__Proteobacteria;c__Gammaproteobacteria;o__Xanthomonadales;f__Xanthomonadaceae;g__Stenotrophomonas
&alpha_-1,2-mannosidase (EC 3.2.1.-)	GH92	B_57013	k__Bacteria;p__Proteobacteria;c__Gammaproteobacteria;o__Xanthomonadales;f__Xanthomonadaceae;g__Stenotrophomonas
&alpha_-1,2-mannosidase (EC 3.2.1.-)	GH92	B_62730	k__Bacteria;p__Proteobacteria;c__Gammaproteobacteria;o__Xanthomonadales;f__Xanthomonadaceae;g__Stenotrophomonas
&alpha_-1,2-mannosidase (EC 3.2.1.-)	GH92	B_63441	k__Bacteria;p__Bacteroidetes;c__Sphingobacteriia;o__Sphingobacteriales;f__Sphingobacteriaceae;g__Pedobacter;s__Pedobacter steynii
&alpha_-1,2-mannosidase (EC 3.2.1.-)	GH92	B_65670	k__Bacteria;p__Bacteroidetes;c__Sphingobacteriia;o__Sphingobacteriales;f__Sphingobacteriaceae;g__Pedobacter
&alpha_-1,2-mannosidase (EC 3.2.1.-)	GH92	B_74838	k__Bacteria;p__Proteobacteria;c__Gammaproteobacteria;o__Xanthomonadales;f__Xanthomonadaceae;g__Stenotrophomonas
&alpha_-1,2-mannosidase (EC 3.2.1.-)	GH92	B_83639	k__Bacteria;p__Proteobacteria;c__Gammaproteobacteria;o__Xanthomonadales;f__Xanthomonadaceae;g__Stenotrophomonas
&alpha_-1,2-mannosidase (EC 3.2.1.-)	GH92	C_125155	k__Bacteria;p__Proteobacteria;c__Gammaproteobacteria;o__Xanthomonadales;f__Xanthomonadaceae;g__Stenotrophomonas
&alpha_-1,2-mannosidase (EC 3.2.1.-)	GH92	C_13800	k__Bacteria;p__Proteobacteria;c__Gammaproteobacteria;o__Pseudomonadales;f__Pseudomonadaceae;g__Pseudomonas;s__Pseudomonas fragi
&alpha_-1,2-mannosidase (EC 3.2.1.-)	GH92	C_142914	k__Bacteria;p__Proteobacteria;c__Gammaproteobacteria;o__Xanthomonadales;f__Xanthomonadaceae;g__Stenotrophomonas;s__Stenotrophomonas maltophilia
&alpha_-1,2-mannosidase (EC 3.2.1.-)	GH92	C_152763	k__Bacteria;p__Bacteroidetes;c__Chitinophagia;o__Chitinophagales;f__Chitinophagaceae;g__Flavihumibacter;s__Flavihumibacter petaseus
&alpha_-1,2-mannosidase (EC 3.2.1.-)	GH92	C_155920	k__Bacteria;p__Proteobacteria;c__Gammaproteobacteria;o__Xanthomonadales;f__Xanthomonadaceae;g__Stenotrophomonas
&alpha_-1,2-mannosidase (EC 3.2.1.-)	GH92	C_166580	k__Bacteria;p__Firmicutes;c__Bacilli;o__Bacillales;f__Listeriaceae;g__Brochothrix;s__Brochothrix thermosphacta
&alpha_-1,2-mannosidase (EC 3.2.1.-)	GH92	C_51253	k__Bacteria;p__Bacteroidetes;c__Sphingobacteriia;o__Sphingobacteriales;f__Sphingobacteriaceae;g__Pedobacter
&alpha_-1,2-mannosidase (EC 3.2.1.-)	GH92	C_51681	k__Bacteria;p__Bacteroidetes;c__Sphingobacteriia;o__Sphingobacteriales;f__Sphingobacteriaceae;g__Pedobacter
&alpha_-1,2-mannosidase (EC 3.2.1.-)	GH92	C_55187	k__Bacteria;p__Bacteroidetes;c__Sphingobacteriia;o__Sphingobacteriales;f__Sphingobacteriaceae;g__Pedobacter;s__Pedobacter caeni
&alpha_-1,2-mannosidase (EC 3.2.1.-)	GH92	C_68659	k__Bacteria;p__Bacteroidetes;c__Sphingobacteriia;o__Sphingobacteriales;f__Sphingobacteriaceae;g__Pedobacter;s__Pedobacter caeni
&alpha_-1,2-mannosidase (EC 3.2.1.-)	GH92	C_69653	k__Bacteria
&alpha_-1,2-mannosidase (EC 3.2.1.-)	GH92	C_71728	k__Bacteria;p__Bacteroidetes;c__Sphingobacteriia;o__Sphingobacteriales;f__Sphingobacteriaceae;g__Pedobacter;s__Pedobacter caeni
&alpha_-1,2-mannosidase (EC 3.2.1.-)	GH92	C_91434	k__Bacteria
&alpha_-1,2-mannosidase (EC 3.2.1.-)	GH92	C_93664	k__Bacteria;p__Proteobacteria;c__Gammaproteobacteria;o__Pseudomonadales;f__Pseudomonadaceae;g__Pseudomonas
&alpha_-1,2-mannosidase (EC 3.2.1.-)	GH92	NOVO_MIX_100728	k__Bacteria;p__Proteobacteria;c__Gammaproteobacteria;o__Xanthomonadales;f__Xanthomonadaceae;g__Stenotrophomonas
&alpha_-1,2-mannosidase (EC 3.2.1.-)	GH92	NOVO_MIX_107897	k__Bacteria;p__Proteobacteria;c__Gammaproteobacteria;o__Pseudomonadales
&alpha_-1,2-mannosidase (EC 3.2.1.-)	GH92	NOVO_MIX_111779	k__Bacteria;p__Proteobacteria;c__Alphaproteobacteria;o__Sphingomonadales;f__Sphingomonadaceae;g__Sphingomonas
&alpha_-1,2-mannosidase (EC 3.2.1.-)	GH92	NOVO_MIX_115156	k__Bacteria;p__Bacteroidetes;c__Flavobacteriia;o__Flavobacteriales;f__Flavobacteriaceae;g__Chryseobacterium
&alpha_-1,2-mannosidase (EC 3.2.1.-)	GH92	NOVO_MIX_27328	k__Bacteria;p__Bacteroidetes;c__Flavobacteriia;o__Flavobacteriales;f__Flavobacteriaceae;g__Chryseobacterium
&alpha_-1,2-mannosidase (EC 3.2.1.-)	GH92	NOVO_MIX_29935	k__Bacteria;p__Proteobacteria;c__Gammaproteobacteria;o__Enterobacterales;f__Yersiniaceae;g__Serratia
&alpha_-1,2-mannosidase (EC 3.2.1.-)	GH92	NOVO_MIX_52425	k__Bacteria;p__Bacteroidetes;c__Flavobacteriia;o__Flavobacteriales;f__Flavobacteriaceae;g__Chryseobacterium
&alpha_-1,2-mannosidase (EC 3.2.1.-)	GH92	NOVO_MIX_69396	k__Bacteria;p__Proteobacteria;c__Gammaproteobacteria;o__Xanthomonadales;f__Xanthomonadaceae;g__Stenotrophomonas
&alpha_-1,2-mannosidase (EC 3.2.1.-)	GH92	NOVO_MIX_73462	k__Bacteria
&alpha_-1,2-mannosidase (EC 3.2.1.-)	GH92	NOVO_MIX_74851	k__Bacteria;p__Bacteroidetes;c__Flavobacteriia;o__Flavobacteriales;f__Flavobacteriaceae;g__Chryseobacterium
&alpha_-1,2-mannosidase (EC 3.2.1.-)	GH92	NOVO_MIX_85469	k__Bacteria;p__Proteobacteria;c__Gammaproteobacteria;o__Pseudomonadales;f__Pseudomonadaceae;g__Pseudomonas
&alpha_-1,2-mannosidase (EC 3.2.1.-)	GH92	NOVO_MIX_92766	k__Bacteria;p__Bacteroidetes;c__Flavobacteriia;o__Flavobacteriales;f__Flavobacteriaceae;g__Chryseobacterium
&alpha_-1,3-L-neoagarobiase _ neoagarobiose hydrolase (EC 3.2.1.-)	GH117	A_61219	k__Bacteria;p__Bacteroidetes;c__Sphingobacteriia;o__Sphingobacteriales;f__Sphingobacteriaceae;g__Pedobacter;s__Pedobacter caeni
&alpha_-1,3-L-neoagarobiase _ neoagarobiose hydrolase (EC 3.2.1.-)	GH117	B_23964	k__Bacteria;p__Bacteroidetes;c__Sphingobacteriia;o__Sphingobacteriales;f__Sphingobacteriaceae;g__Pedobacter;s__Pedobacter steynii
&alpha_-1,3-L-neoagarobiase _ neoagarobiose hydrolase (EC 3.2.1.-)	GH117	NOVO_MIX_110066	k__Bacteria;p__Bacteroidetes;c__Flavobacteriia;o__Flavobacteriales;f__Flavobacteriaceae;g__Chryseobacterium
&alpha_-1,3-L-neoagarooligosaccharide hydrolase (EC 3.2.1.-)	GH117	A_61219	k__Bacteria;p__Bacteroidetes;c__Sphingobacteriia;o__Sphingobacteriales;f__Sphingobacteriaceae;g__Pedobacter;s__Pedobacter caeni
&alpha_-1,3-L-neoagarooligosaccharide hydrolase (EC 3.2.1.-)	GH117	B_23964	k__Bacteria;p__Bacteroidetes;c__Sphingobacteriia;o__Sphingobacteriales;f__Sphingobacteriaceae;g__Pedobacter;s__Pedobacter steynii
&alpha_-1,3-L-neoagarooligosaccharide hydrolase (EC 3.2.1.-)	GH117	NOVO_MIX_110066	k__Bacteria;p__Bacteroidetes;c__Flavobacteriia;o__Flavobacteriales;f__Flavobacteriaceae;g__Chryseobacterium
&alpha_-1,3-galactosidase (EC 3.2.1.-)	GH110	C_154951	k__Bacteria;p__Bacteroidetes;c__Sphingobacteriia;o__Sphingobacteriales;f__Sphingobacteriaceae;g__Pedobacter
&alpha_-1,3-galactosyltransferase (EC 2.4.1.37)	GT77	C_113476	k__Bacteria;p__Proteobacteria;c__Gammaproteobacteria;o__Enterobacterales
&alpha_-1,3-galactosyltransferase (EC 2.4.1.37)	GT77	C_113477	k__Bacteria;p__Proteobacteria;c__Gammaproteobacteria;o__Enterobacterales;f__Enterobacteriaceae
&alpha_-1,3-galactosyltransferase (EC 2.4.1.37)	GT77	NOVO_MIX_74350	k__Bacteria;p__Proteobacteria;c__Gammaproteobacteria;o__Enterobacterales;f__Enterobacteriaceae;g__Escherichia;s__Escherichia coli
&alpha_-1,3-galactosyltransferase (EC 2.4.1.37)	GT77	NOVO_MIX_84864	k__Bacteria;p__Proteobacteria;c__Gammaproteobacteria;o__Enterobacterales
&alpha_-1,3-glucanase (EC 3.2.1.59)	GH71	NOVO_MIX_18712	k__Bacteria;p__Proteobacteria;c__Gammaproteobacteria;o__Pseudomonadales;f__Pseudomonadaceae;g__Pseudomonas;s__Pseudomonas syringae
&alpha_-1,3-glucanase (EC 3.2.1.59)	GH71	NOVO_MIX_44005	k__Bacteria;p__Proteobacteria;c__Gammaproteobacteria;o__Pseudomonadales;f__Pseudomonadaceae;g__Pseudomonas
&alpha_-1,3-glucosidase (EC 3.2.1.84)	GH31	A_111770	k__Bacteria;p__Proteobacteria;c__Gammaproteobacteria;o__Xanthomonadales;f__Xanthomonadaceae;g__Stenotrophomonas
&alpha_-1,3-glucosidase (EC 3.2.1.84)	GH63	A_120786	k__Bacteria;p__Proteobacteria;c__Gammaproteobacteria;o__Enterobacterales;f__Yersiniaceae;g__Rahnella
&alpha_-1,3-glucosidase (EC 3.2.1.84)	GH31	A_124091	k__Bacteria;p__Proteobacteria;c__Gammaproteobacteria;o__Enterobacterales;f__Erwiniaceae;g__Erwinia;s__Erwinia gerundensis
&alpha_-1,3-glucosidase (EC 3.2.1.84)	GH31	A_131184	k__Bacteria;p__Proteobacteria;c__Alphaproteobacteria;o__Rhizobiales;f__Rhizobiaceae
&alpha_-1,3-glucosidase (EC 3.2.1.84)	GH31	A_152347	k__Bacteria;p__Proteobacteria;c__Gammaproteobacteria;o__Enterobacterales
&alpha_-1,3-glucosidase (EC 3.2.1.84)	GH31	A_153899	k__Bacteria;p__Proteobacteria;c__Gammaproteobacteria;o__Enterobacterales;f__Yersiniaceae;g__Rahnella
&alpha_-1,3-glucosidase (EC 3.2.1.84)	GH31	A_159480	k__Bacteria;p__Proteobacteria;c__Gammaproteobacteria;o__Enterobacterales;f__Yersiniaceae
&alpha_-1,3-glucosidase (EC 3.2.1.84)	GH31	A_161634	k__Bacteria;p__Proteobacteria;c__Gammaproteobacteria;o__Enterobacterales;f__Yersiniaceae;g__Serratia
&alpha_-1,3-glucosidase (EC 3.2.1.84)	GH31	A_167124	k__Bacteria;p__Bacteroidetes;c__Sphingobacteriia;o__Sphingobacteriales;f__Sphingobacteriaceae;g__Pedobacter;s__Pedobacter steynii
&alpha_-1,3-glucosidase (EC 3.2.1.84)	GH31	A_2525	k__Bacteria;p__Proteobacteria;c__Gammaproteobacteria;o__Enterobacterales;f__Yersiniaceae;g__Serratia
&alpha_-1,3-glucosidase (EC 3.2.1.84)	GH31	A_34666	k__Bacteria;p__Proteobacteria;c__Gammaproteobacteria;o__Enterobacterales;f__Yersiniaceae;g__Rahnella
&alpha_-1,3-glucosidase (EC 3.2.1.84)	GH31	A_36551	k__Bacteria;p__Bacteroidetes;c__Sphingobacteriia;o__Sphingobacteriales;f__Sphingobacteriaceae;g__Pedobacter;s__Pedobacter steynii
&alpha_-1,3-glucosidase (EC 3.2.1.84)	GH31	A_36641	k__Bacteria;p__Proteobacteria;c__Gammaproteobacteria;o__Pseudomonadales;f__Pseudomonadaceae;g__Pseudomonas
&alpha_-1,3-glucosidase (EC 3.2.1.84)	GH31	A_43012	k__Bacteria;p__Proteobacteria;c__Gammaproteobacteria;o__Enterobacterales;f__Yersiniaceae;g__Serratia;s__Serratia sp. Leaf51
&alpha_-1,3-glucosidase (EC 3.2.1.84)	GH31	A_43627	k__Bacteria;p__Proteobacteria;c__Gammaproteobacteria;o__Enterobacterales;f__Yersiniaceae;g__Rahnella
&alpha_-1,3-glucosidase (EC 3.2.1.84)	GH31	A_4438	k__Bacteria;p__Proteobacteria;c__Gammaproteobacteria;o__Enterobacterales
&alpha_-1,3-glucosidase (EC 3.2.1.84)	GH63	A_65820	k__Bacteria;p__Proteobacteria;c__Gammaproteobacteria;o__Enterobacterales;f__Yersiniaceae;g__Rahnella
&alpha_-1,3-glucosidase (EC 3.2.1.84)	GH31	A_72069	k__Bacteria;p__Firmicutes;c__Bacilli;o__Lactobacillales
&alpha_-1,3-glucosidase (EC 3.2.1.84)	GH31	A_79808	k__Bacteria;p__Proteobacteria;c__Gammaproteobacteria;o__Enterobacterales;f__Yersiniaceae
&alpha_-1,3-glucosidase (EC 3.2.1.84)	GH31	A_8866	k__Bacteria;p__Proteobacteria;c__Gammaproteobacteria;o__Enterobacterales;f__Yersiniaceae;g__Rahnella
&alpha_-1,3-glucosidase (EC 3.2.1.84)	GH63	A_88955	k__Bacteria;p__Proteobacteria;c__Gammaproteobacteria;o__Enterobacterales;f__Yersiniaceae;g__Rahnella
&alpha_-1,3-glucosidase (EC 3.2.1.84)	GH63	A_89158	k__Bacteria;p__Proteobacteria;c__Gammaproteobacteria;o__Enterobacterales;f__Yersiniaceae;g__Rahnella;s__Rahnella aquatilis
&alpha_-1,3-glucosidase (EC 3.2.1.84)	GH31	A_90409	k__Bacteria
&alpha_-1,3-glucosidase (EC 3.2.1.84)	GH31	A_98380	k__Bacteria;p__Bacteroidetes;c__Sphingobacteriia;o__Sphingobacteriales;f__Sphingobacteriaceae;g__Pedobacter;s__Pedobacter steynii
&alpha_-1,3-glucosidase (EC 3.2.1.84)	GH31	B_100064	k__Bacteria;p__Bacteroidetes
&alpha_-1,3-glucosidase (EC 3.2.1.84)	GH31	B_100162	k__Bacteria;p__Proteobacteria;c__Gammaproteobacteria;o__Enterobacterales
&alpha_-1,3-glucosidase (EC 3.2.1.84)	GH31	B_10220	k__Bacteria;p__Proteobacteria;c__Gammaproteobacteria;o__Pseudomonadales;f__Pseudomonadaceae;g__Pseudomonas;s__Pseudomonas fragi
&alpha_-1,3-glucosidase (EC 3.2.1.84)	GH31	B_10255	k__Bacteria;p__Proteobacteria;c__Gammaproteobacteria;o__Pseudomonadales;f__Pseudomonadaceae;g__Pseudomonas;s__Pseudomonas fragi
&alpha_-1,3-glucosidase (EC 3.2.1.84)	GH31	B_104935	k__Bacteria;p__Bacteroidetes;c__Sphingobacteriia;o__Sphingobacteriales;f__Sphingobacteriaceae;g__Pedobacter;s__Pedobacter steynii
&alpha_-1,3-glucosidase (EC 3.2.1.84)	GH31	B_117514	k__Bacteria;p__Bacteroidetes
&alpha_-1,3-glucosidase (EC 3.2.1.84)	GH31	B_124593	k__Bacteria;p__Proteobacteria;c__Gammaproteobacteria;o__Enterobacterales;f__Yersiniaceae;g__Rahnella;s__Rahnella sp. WP5
&alpha_-1,3-glucosidase (EC 3.2.1.84)	GH31	B_126623	k__Bacteria;p__Bacteroidetes;c__Sphingobacteriia;o__Sphingobacteriales;f__Sphingobacteriaceae;g__Pedobacter;s__Pedobacter steynii
&alpha_-1,3-glucosidase (EC 3.2.1.84)	GH31	B_127556	k__Bacteria;p__Proteobacteria;c__Gammaproteobacteria;o__Enterobacterales;f__Yersiniaceae;g__Rahnella;s__Rahnella aquatilis
&alpha_-1,3-glucosidase (EC 3.2.1.84)	GH31	B_13060	k__Bacteria;p__Bacteroidetes;c__Sphingobacteriia;o__Sphingobacteriales;f__Sphingobacteriaceae;g__Pedobacter;s__Pedobacter steynii
&alpha_-1,3-glucosidase (EC 3.2.1.84)	GH31	B_150584	k__Bacteria
&alpha_-1,3-glucosidase (EC 3.2.1.84)	GH31	B_151146	k__Bacteria;p__Bacteroidetes
&alpha_-1,3-glucosidase (EC 3.2.1.84)	GH31	B_154198	k__Bacteria;p__Proteobacteria;c__Gammaproteobacteria;o__Enterobacterales;f__Yersiniaceae;g__Serratia;s__Serratia sp. Leaf51
&alpha_-1,3-glucosidase (EC 3.2.1.84)	GH63	B_156685	k__Bacteria;p__Bacteroidetes;c__Sphingobacteriia;o__Sphingobacteriales;f__Sphingobacteriaceae;g__Pedobacter;s__Pedobacter steynii
&alpha_-1,3-glucosidase (EC 3.2.1.84)	GH31	B_170752	k__Bacteria;p__Proteobacteria;c__Gammaproteobacteria;o__Xanthomonadales;f__Xanthomonadaceae;g__Stenotrophomonas
&alpha_-1,3-glucosidase (EC 3.2.1.84)	GH31	B_23585	k__Bacteria;p__Firmicutes;c__Bacilli;o__Lactobacillales
&alpha_-1,3-glucosidase (EC 3.2.1.84)	GH31	B_28362	k__Bacteria;p__Proteobacteria;c__Gammaproteobacteria;o__Enterobacterales;f__Yersiniaceae;g__Rahnella
&alpha_-1,3-glucosidase (EC 3.2.1.84)	GH31	B_29800	k__Bacteria;p__Proteobacteria;c__Gammaproteobacteria;o__Enterobacterales;f__Yersiniaceae;g__Rahnella;s__Rahnella victoriana
&alpha_-1,3-glucosidase (EC 3.2.1.84)	GH31	B_33548	k__Bacteria;p__Proteobacteria;c__Gammaproteobacteria;o__Xanthomonadales;f__Xanthomonadaceae;g__Stenotrophomonas
&alpha_-1,3-glucosidase (EC 3.2.1.84)	GH31	B_34747	k__Bacteria;p__Firmicutes;c__Bacilli;o__Lactobacillales;f__Leuconostocaceae;g__Leuconostoc;s__Leuconostoc gelidum
&alpha_-1,3-glucosidase (EC 3.2.1.84)	GH31	B_82901	k__Bacteria;p__Proteobacteria;c__Gammaproteobacteria;o__Pseudomonadales;f__Pseudomonadaceae;g__Pseudomonas
&alpha_-1,3-glucosidase (EC 3.2.1.84)	GH31	C_100135	k__Bacteria;p__Proteobacteria;c__Gammaproteobacteria;o__Enterobacterales;f__Yersiniaceae;g__Rahnella
&alpha_-1,3-glucosidase (EC 3.2.1.84)	GH31	C_116165	k__Bacteria;p__Proteobacteria;c__Gammaproteobacteria;o__Pseudomonadales;f__Pseudomonadaceae;g__Pseudomonas;s__Pseudomonas syringae
&alpha_-1,3-glucosidase (EC 3.2.1.84)	GH31	C_123298	k__Bacteria;p__Bacteroidetes;c__Sphingobacteriia;o__Sphingobacteriales;f__Sphingobacteriaceae;g__Pedobacter
&alpha_-1,3-glucosidase (EC 3.2.1.84)	GH31	C_137643	k__Bacteria;p__Proteobacteria;c__Gammaproteobacteria;o__Enterobacterales;f__Yersiniaceae
&alpha_-1,3-glucosidase (EC 3.2.1.84)	GH31	C_139414	k__Bacteria;p__Proteobacteria;c__Gammaproteobacteria;o__Pseudomonadales;f__Pseudomonadaceae;g__Pseudomonas;s__Pseudomonas syringae
&alpha_-1,3-glucosidase (EC 3.2.1.84)	GH31	C_151055	k__Bacteria;p__Proteobacteria;c__Gammaproteobacteria;o__Enterobacterales;f__Yersiniaceae;g__Rahnella
&alpha_-1,3-glucosidase (EC 3.2.1.84)	GH31	C_153086	k__Bacteria;p__Firmicutes;c__Bacilli;o__Lactobacillales;f__Lactobacillaceae;g__Lactobacillus;s__Lactobacillus algidus
&alpha_-1,3-glucosidase (EC 3.2.1.84)	GH31	C_169470	k__Bacteria;p__Bacteroidetes;c__Sphingobacteriia;o__Sphingobacteriales;f__Sphingobacteriaceae;g__Pedobacter;s__Pedobacter steynii
&alpha_-1,3-glucosidase (EC 3.2.1.84)	GH31	C_173091	k__Bacteria;p__Proteobacteria;c__Gammaproteobacteria;o__Enterobacterales;f__Yersiniaceae;g__Rahnella;s__Rahnella victoriana
&alpha_-1,3-glucosidase (EC 3.2.1.84)	GH63	C_40596	k__Bacteria;p__Proteobacteria;c__Gammaproteobacteria;o__Enterobacterales;f__Yersiniaceae
&alpha_-1,3-glucosidase (EC 3.2.1.84)	GH31	C_75665	k__Bacteria;p__Bacteroidetes;c__Sphingobacteriia;o__Sphingobacteriales;f__Sphingobacteriaceae;g__Pedobacter;s__Pedobacter steynii
&alpha_-1,3-glucosidase (EC 3.2.1.84)	GH63	C_86831	k__Bacteria;p__Proteobacteria;c__Gammaproteobacteria;o__Enterobacterales;f__Yersiniaceae;g__Rahnella;s__Rahnella aquatilis
&alpha_-1,3-glucosidase (EC 3.2.1.84)	GH31	C_89834	k__Bacteria;p__Proteobacteria;c__Gammaproteobacteria;o__Enterobacterales;f__Yersiniaceae;g__Serratia;s__Serratia sp. Leaf51
&alpha_-1,3-glucosidase (EC 3.2.1.84)	GH31	NOVO_MIX_105909	k__Bacteria;p__Proteobacteria;c__Gammaproteobacteria;o__Pseudomonadales;f__Pseudomonadaceae;g__Pseudomonas;s__Pseudomonas syringae
&alpha_-1,3-glucosidase (EC 3.2.1.84)	GH31	NOVO_MIX_108775	k__Bacteria;p__Proteobacteria;c__Gammaproteobacteria;o__Enterobacterales;f__Yersiniaceae;g__Serratia;s__Serratia sp. Leaf51
&alpha_-1,3-glucosidase (EC 3.2.1.84)	GH31	NOVO_MIX_109908	k__Bacteria;p__Proteobacteria;c__Betaproteobacteria;o__Burkholderiales
&alpha_-1,3-glucosidase (EC 3.2.1.84)	GH31	NOVO_MIX_110711	k__Bacteria;p__Proteobacteria;c__Gammaproteobacteria;o__Enterobacterales;f__Enterobacteriaceae;g__Lelliottia;s__Lelliottia amnigena
&alpha_-1,3-glucosidase (EC 3.2.1.84)	GH31	NOVO_MIX_115732	k__Bacteria;p__Proteobacteria;c__Gammaproteobacteria;o__Enterobacterales;f__Enterobacteriaceae;g__Lelliottia;s__Lelliottia amnigena
&alpha_-1,3-glucosidase (EC 3.2.1.84)	GH31	NOVO_MIX_122065	k__Bacteria;p__Proteobacteria;c__Alphaproteobacteria;o__Rhizobiales;f__Rhizobiaceae
&alpha_-1,3-glucosidase (EC 3.2.1.84)	GH31	NOVO_MIX_16423	k__Bacteria;p__Proteobacteria;c__Gammaproteobacteria;o__Enterobacterales;f__Yersiniaceae;g__Ewingella;s__Ewingella americana
&alpha_-1,3-glucosidase (EC 3.2.1.84)	GH31	NOVO_MIX_19143	k__Bacteria;p__Proteobacteria;c__Gammaproteobacteria;o__Enterobacterales;f__Yersiniaceae;g__Serratia;s__Serratia sp. Leaf51
&alpha_-1,3-glucosidase (EC 3.2.1.84)	GH31	NOVO_MIX_19915	k__Bacteria;p__Proteobacteria;c__Gammaproteobacteria;o__Enterobacterales;f__Erwiniaceae;g__Erwinia;s__Erwinia gerundensis
&alpha_-1,3-glucosidase (EC 3.2.1.84)	GH31	NOVO_MIX_20451	k__Bacteria;p__Proteobacteria;c__Alphaproteobacteria;o__Sphingomonadales;f__Sphingomonadaceae;g__Sphingomonas;s__Sphingomonas sp. Leaf62
&alpha_-1,3-glucosidase (EC 3.2.1.84)	GH31	NOVO_MIX_23229	k__Bacteria;p__Proteobacteria;c__Alphaproteobacteria;o__Rhizobiales;f__Rhizobiaceae;g__Rhizobium
&alpha_-1,3-glucosidase (EC 3.2.1.84)	GH31	NOVO_MIX_30358	k__Bacteria;p__Proteobacteria;c__Gammaproteobacteria;o__Pseudomonadales;f__Pseudomonadaceae;g__Pseudomonas;s__Pseudomonas fragi
&alpha_-1,3-glucosidase (EC 3.2.1.84)	GH31	NOVO_MIX_33495	k__Bacteria;p__Proteobacteria;c__Gammaproteobacteria;o__Pseudomonadales;f__Pseudomonadaceae;g__Pseudomonas;s__Pseudomonas fluorescens
&alpha_-1,3-glucosidase (EC 3.2.1.84)	GH31	NOVO_MIX_39217	k__Bacteria;p__Proteobacteria;c__Gammaproteobacteria;o__Pseudomonadales;f__Pseudomonadaceae;g__Pseudomonas;s__Pseudomonas fragi
&alpha_-1,3-glucosidase (EC 3.2.1.84)	GH31	NOVO_MIX_42424	k__Bacteria;p__Proteobacteria;c__Gammaproteobacteria;o__Enterobacterales;f__Yersiniaceae;g__Serratia
&alpha_-1,3-glucosidase (EC 3.2.1.84)	GH31	NOVO_MIX_52694	k__Bacteria;p__Proteobacteria;c__Betaproteobacteria;o__Burkholderiales;f__Oxalobacteraceae;g__Duganella
&alpha_-1,3-glucosidase (EC 3.2.1.84)	GH31	NOVO_MIX_53379	k__Bacteria;p__Proteobacteria;c__Alphaproteobacteria;o__Rhizobiales;f__Rhizobiaceae
&alpha_-1,3-glucosidase (EC 3.2.1.84)	GH31	NOVO_MIX_55783	k__Bacteria;p__Proteobacteria;c__Betaproteobacteria;o__Burkholderiales;f__Oxalobacteraceae;g__Massilia;s__Massilia sp. Root351
&alpha_-1,3-glucosidase (EC 3.2.1.84)	GH31	NOVO_MIX_5727	k__Bacteria;p__Proteobacteria;c__Gammaproteobacteria;o__Enterobacterales;f__Yersiniaceae;g__Serratia
&alpha_-1,3-glucosidase (EC 3.2.1.84)	GH31	NOVO_MIX_62181	k__Bacteria;p__Proteobacteria;c__Gammaproteobacteria;o__Enterobacterales;f__Yersiniaceae;g__Rahnella
&alpha_-1,3-glucosidase (EC 3.2.1.84)	GH31	NOVO_MIX_63429	k__Bacteria;p__Proteobacteria;c__Gammaproteobacteria;o__Pseudomonadales;f__Pseudomonadaceae;g__Pseudomonas;s__Pseudomonas syringae
&alpha_-1,3-glucosidase (EC 3.2.1.84)	GH31	NOVO_MIX_65301	k__Bacteria;p__Proteobacteria;c__Gammaproteobacteria;o__Pseudomonadales;f__Pseudomonadaceae;g__Pseudomonas;s__Pseudomonas syringae
&alpha_-1,3-glucosidase (EC 3.2.1.84)	GH31	NOVO_MIX_66740	k__Bacteria;p__Proteobacteria;c__Gammaproteobacteria;o__Pseudomonadales;f__Pseudomonadaceae;g__Pseudomonas
&alpha_-1,3-glucosidase (EC 3.2.1.84)	GH31	NOVO_MIX_74568	k__Bacteria;p__Proteobacteria;c__Gammaproteobacteria;o__Enterobacterales;f__Erwiniaceae;g__Pantoea
&alpha_-1,3-glucosidase (EC 3.2.1.84)	GH63	NOVO_MIX_76441	k__Bacteria;p__Proteobacteria;c__Gammaproteobacteria;o__Enterobacterales;f__Yersiniaceae;g__Rahnella
&alpha_-1,3-glucosidase (EC 3.2.1.84)	GH31	NOVO_MIX_76946	k__Bacteria;p__Firmicutes;c__Bacilli;o__Lactobacillales;f__Leuconostocaceae;g__Weissella;s__Weissella koreensis
&alpha_-1,3-glucosidase (EC 3.2.1.84)	GH31	NOVO_MIX_786	k__Bacteria;p__Proteobacteria;c__Gammaproteobacteria;o__Enterobacterales;f__Yersiniaceae;g__Serratia;s__Serratia sp. Leaf51
&alpha_-1,3-glucosidase (EC 3.2.1.84)	GH31	NOVO_MIX_79693	k__Bacteria;p__Proteobacteria;c__Gammaproteobacteria;o__Enterobacterales;f__Yersiniaceae;g__Rahnella
&alpha_-1,3-glucosidase (EC 3.2.1.84)	GH31	NOVO_MIX_8955	k__Bacteria;p__Proteobacteria;c__Gammaproteobacteria;o__Enterobacterales;f__Yersiniaceae;g__Rahnella
&alpha_-1,3-glucosidase (EC 3.2.1.84)	GH31	NOVO_MIX_90004	k__Bacteria
&alpha_-1,3-glucosidase (EC 3.2.1.84)	GH31	NOVO_MIX_94129	k__Bacteria;p__Proteobacteria;c__Gammaproteobacteria;o__Xanthomonadales;f__Xanthomonadaceae;g__Stenotrophomonas
&alpha_-1,3-mannosidase (EC 3.2.1.-)	GH92	A_106456	k__Bacteria;p__Bacteroidetes;c__Sphingobacteriia;o__Sphingobacteriales;f__Sphingobacteriaceae;g__Pedobacter;s__Pedobacter steynii
&alpha_-1,3-mannosidase (EC 3.2.1.-)	GH92	A_114839	k__Bacteria;p__Firmicutes;c__Bacilli;o__Lactobacillales;f__Streptococcaceae
&alpha_-1,3-mannosidase (EC 3.2.1.-)	GH92	A_124303	k__Bacteria;p__Proteobacteria;c__Gammaproteobacteria;o__Enterobacterales
&alpha_-1,3-mannosidase (EC 3.2.1.-)	GH92	A_129464	k__Bacteria;p__Proteobacteria;c__Alphaproteobacteria;o__Rhizobiales;f__Rhizobiaceae
&alpha_-1,3-mannosidase (EC 3.2.1.-)	GH92	A_142235	k__Bacteria;p__Proteobacteria;c__Gammaproteobacteria;o__Enterobacterales;f__Yersiniaceae
&alpha_-1,3-mannosidase (EC 3.2.1.-)	GH92	A_40720	k__Bacteria
&alpha_-1,3-mannosidase (EC 3.2.1.-)	GH92	A_53319	k__Bacteria;p__Proteobacteria;c__Gammaproteobacteria;o__Enterobacterales;f__Yersiniaceae
&alpha_-1,3-mannosidase (EC 3.2.1.-)	GH92	A_73289	k__Bacteria;p__Proteobacteria;c__Gammaproteobacteria;o__Pseudomonadales;f__Pseudomonadaceae;g__Pseudomonas
&alpha_-1,3-mannosidase (EC 3.2.1.-)	GH92	A_79970	k__Bacteria;p__Bacteroidetes;c__Sphingobacteriia;o__Sphingobacteriales;f__Sphingobacteriaceae;g__Pedobacter;s__Pedobacter steynii
&alpha_-1,3-mannosidase (EC 3.2.1.-)	GH92	B_101868	k__Bacteria;p__Proteobacteria;c__Gammaproteobacteria;o__Xanthomonadales;f__Xanthomonadaceae;g__Stenotrophomonas;s__Stenotrophomonas maltophilia
&alpha_-1,3-mannosidase (EC 3.2.1.-)	GH92	B_122228	k__Bacteria;p__Bacteroidetes;c__Sphingobacteriia;o__Sphingobacteriales;f__Sphingobacteriaceae;g__Pedobacter
&alpha_-1,3-mannosidase (EC 3.2.1.-)	GH92	B_123333	k__Bacteria;p__Proteobacteria;c__Alphaproteobacteria;o__Rhizobiales;f__Rhizobiaceae
&alpha_-1,3-mannosidase (EC 3.2.1.-)	GH92	B_126336	k__Bacteria;p__Bacteroidetes;c__Sphingobacteriia;o__Sphingobacteriales;f__Sphingobacteriaceae;g__Pedobacter;s__Pedobacter steynii
&alpha_-1,3-mannosidase (EC 3.2.1.-)	GH92	B_130984	k__Bacteria;p__Proteobacteria;c__Alphaproteobacteria;o__Rhizobiales;f__Rhizobiaceae
&alpha_-1,3-mannosidase (EC 3.2.1.-)	GH92	B_143710	k__Bacteria;p__Bacteroidetes;c__Sphingobacteriia;o__Sphingobacteriales;f__Sphingobacteriaceae;g__Pedobacter;s__Pedobacter caeni
&alpha_-1,3-mannosidase (EC 3.2.1.-)	GH92	B_148289	k__Bacteria;p__Bacteroidetes;c__Sphingobacteriia;o__Sphingobacteriales;f__Sphingobacteriaceae;g__Pedobacter;s__Pedobacter caeni
&alpha_-1,3-mannosidase (EC 3.2.1.-)	GH92	B_159281	k__Bacteria;p__Proteobacteria;c__Gammaproteobacteria;o__Xanthomonadales;f__Xanthomonadaceae;g__Stenotrophomonas;s__Stenotrophomonas maltophilia
&alpha_-1,3-mannosidase (EC 3.2.1.-)	GH92	B_21333	k__Bacteria;p__Proteobacteria;c__Gammaproteobacteria;o__Xanthomonadales;f__Xanthomonadaceae;g__Stenotrophomonas
&alpha_-1,3-mannosidase (EC 3.2.1.-)	GH92	B_4244	k__Bacteria;p__Proteobacteria;c__Gammaproteobacteria;o__Xanthomonadales;f__Xanthomonadaceae;g__Stenotrophomonas
&alpha_-1,3-mannosidase (EC 3.2.1.-)	GH92	B_57013	k__Bacteria;p__Proteobacteria;c__Gammaproteobacteria;o__Xanthomonadales;f__Xanthomonadaceae;g__Stenotrophomonas
&alpha_-1,3-mannosidase (EC 3.2.1.-)	GH92	B_62730	k__Bacteria;p__Proteobacteria;c__Gammaproteobacteria;o__Xanthomonadales;f__Xanthomonadaceae;g__Stenotrophomonas
&alpha_-1,3-mannosidase (EC 3.2.1.-)	GH92	B_63441	k__Bacteria;p__Bacteroidetes;c__Sphingobacteriia;o__Sphingobacteriales;f__Sphingobacteriaceae;g__Pedobacter;s__Pedobacter steynii
&alpha_-1,3-mannosidase (EC 3.2.1.-)	GH92	B_65670	k__Bacteria;p__Bacteroidetes;c__Sphingobacteriia;o__Sphingobacteriales;f__Sphingobacteriaceae;g__Pedobacter
&alpha_-1,3-mannosidase (EC 3.2.1.-)	GH92	B_74838	k__Bacteria;p__Proteobacteria;c__Gammaproteobacteria;o__Xanthomonadales;f__Xanthomonadaceae;g__Stenotrophomonas
&alpha_-1,3-mannosidase (EC 3.2.1.-)	GH92	B_83639	k__Bacteria;p__Proteobacteria;c__Gammaproteobacteria;o__Xanthomonadales;f__Xanthomonadaceae;g__Stenotrophomonas
&alpha_-1,3-mannosidase (EC 3.2.1.-)	GH92	C_125155	k__Bacteria;p__Proteobacteria;c__Gammaproteobacteria;o__Xanthomonadales;f__Xanthomonadaceae;g__Stenotrophomonas
&alpha_-1,3-mannosidase (EC 3.2.1.-)	GH92	C_13800	k__Bacteria;p__Proteobacteria;c__Gammaproteobacteria;o__Pseudomonadales;f__Pseudomonadaceae;g__Pseudomonas;s__Pseudomonas fragi
&alpha_-1,3-mannosidase (EC 3.2.1.-)	GH92	C_142914	k__Bacteria;p__Proteobacteria;c__Gammaproteobacteria;o__Xanthomonadales;f__Xanthomonadaceae;g__Stenotrophomonas;s__Stenotrophomonas maltophilia
&alpha_-1,3-mannosidase (EC 3.2.1.-)	GH92	C_152763	k__Bacteria;p__Bacteroidetes;c__Chitinophagia;o__Chitinophagales;f__Chitinophagaceae;g__Flavihumibacter;s__Flavihumibacter petaseus
&alpha_-1,3-mannosidase (EC 3.2.1.-)	GH92	C_155920	k__Bacteria;p__Proteobacteria;c__Gammaproteobacteria;o__Xanthomonadales;f__Xanthomonadaceae;g__Stenotrophomonas
&alpha_-1,3-mannosidase (EC 3.2.1.-)	GH92	C_166580	k__Bacteria;p__Firmicutes;c__Bacilli;o__Bacillales;f__Listeriaceae;g__Brochothrix;s__Brochothrix thermosphacta
&alpha_-1,3-mannosidase (EC 3.2.1.-)	GH92	C_51253	k__Bacteria;p__Bacteroidetes;c__Sphingobacteriia;o__Sphingobacteriales;f__Sphingobacteriaceae;g__Pedobacter
&alpha_-1,3-mannosidase (EC 3.2.1.-)	GH92	C_51681	k__Bacteria;p__Bacteroidetes;c__Sphingobacteriia;o__Sphingobacteriales;f__Sphingobacteriaceae;g__Pedobacter
&alpha_-1,3-mannosidase (EC 3.2.1.-)	GH92	C_55187	k__Bacteria;p__Bacteroidetes;c__Sphingobacteriia;o__Sphingobacteriales;f__Sphingobacteriaceae;g__Pedobacter;s__Pedobacter caeni
&alpha_-1,3-mannosidase (EC 3.2.1.-)	GH92	C_68659	k__Bacteria;p__Bacteroidetes;c__Sphingobacteriia;o__Sphingobacteriales;f__Sphingobacteriaceae;g__Pedobacter;s__Pedobacter caeni
&alpha_-1,3-mannosidase (EC 3.2.1.-)	GH92	C_69653	k__Bacteria
&alpha_-1,3-mannosidase (EC 3.2.1.-)	GH92	C_71728	k__Bacteria;p__Bacteroidetes;c__Sphingobacteriia;o__Sphingobacteriales;f__Sphingobacteriaceae;g__Pedobacter;s__Pedobacter caeni
&alpha_-1,3-mannosidase (EC 3.2.1.-)	GH92	C_91434	k__Bacteria
&alpha_-1,3-mannosidase (EC 3.2.1.-)	GH92	C_93664	k__Bacteria;p__Proteobacteria;c__Gammaproteobacteria;o__Pseudomonadales;f__Pseudomonadaceae;g__Pseudomonas
&alpha_-1,3-mannosidase (EC 3.2.1.-)	GH92	NOVO_MIX_100728	k__Bacteria;p__Proteobacteria;c__Gammaproteobacteria;o__Xanthomonadales;f__Xanthomonadaceae;g__Stenotrophomonas
&alpha_-1,3-mannosidase (EC 3.2.1.-)	GH92	NOVO_MIX_107897	k__Bacteria;p__Proteobacteria;c__Gammaproteobacteria;o__Pseudomonadales
&alpha_-1,3-mannosidase (EC 3.2.1.-)	GH92	NOVO_MIX_111779	k__Bacteria;p__Proteobacteria;c__Alphaproteobacteria;o__Sphingomonadales;f__Sphingomonadaceae;g__Sphingomonas
&alpha_-1,3-mannosidase (EC 3.2.1.-)	GH92	NOVO_MIX_115156	k__Bacteria;p__Bacteroidetes;c__Flavobacteriia;o__Flavobacteriales;f__Flavobacteriaceae;g__Chryseobacterium
&alpha_-1,3-mannosidase (EC 3.2.1.-)	GH92	NOVO_MIX_27328	k__Bacteria;p__Bacteroidetes;c__Flavobacteriia;o__Flavobacteriales;f__Flavobacteriaceae;g__Chryseobacterium
&alpha_-1,3-mannosidase (EC 3.2.1.-)	GH92	NOVO_MIX_29935	k__Bacteria;p__Proteobacteria;c__Gammaproteobacteria;o__Enterobacterales;f__Yersiniaceae;g__Serratia
&alpha_-1,3-mannosidase (EC 3.2.1.-)	GH92	NOVO_MIX_52425	k__Bacteria;p__Bacteroidetes;c__Flavobacteriia;o__Flavobacteriales;f__Flavobacteriaceae;g__Chryseobacterium
&alpha_-1,3-mannosidase (EC 3.2.1.-)	GH92	NOVO_MIX_69396	k__Bacteria;p__Proteobacteria;c__Gammaproteobacteria;o__Xanthomonadales;f__Xanthomonadaceae;g__Stenotrophomonas
&alpha_-1,3-mannosidase (EC 3.2.1.-)	GH92	NOVO_MIX_73462	k__Bacteria
&alpha_-1,3-mannosidase (EC 3.2.1.-)	GH92	NOVO_MIX_74851	k__Bacteria;p__Bacteroidetes;c__Flavobacteriia;o__Flavobacteriales;f__Flavobacteriaceae;g__Chryseobacterium
&alpha_-1,3-mannosidase (EC 3.2.1.-)	GH92	NOVO_MIX_85469	k__Bacteria;p__Proteobacteria;c__Gammaproteobacteria;o__Pseudomonadales;f__Pseudomonadaceae;g__Pseudomonas
&alpha_-1,3-mannosidase (EC 3.2.1.-)	GH92	NOVO_MIX_92766	k__Bacteria;p__Bacteroidetes;c__Flavobacteriia;o__Flavobacteriales;f__Flavobacteriaceae;g__Chryseobacterium
&alpha_-1,3-mannosyl-glycoprotein &beta_-1,2-N-acetylglucosaminyltransferase (EC 2.4.1.101)	GT13	A_56723	k__Bacteria;p__Bacteroidetes;c__Sphingobacteriia;o__Sphingobacteriales;f__Sphingobacteriaceae;g__Pedobacter;s__Pedobacter steynii
&alpha_-1,3_1,4-L-fucosidase (EC 3.2.1.111)	GH29	A_129423	k__Bacteria;p__Bacteroidetes;c__Sphingobacteriia;o__Sphingobacteriales;f__Sphingobacteriaceae;g__Pedobacter;s__Pedobacter steynii
&alpha_-1,3_1,4-L-fucosidase (EC 3.2.1.111)	GH29	A_15322	k__Bacteria;p__Firmicutes;c__Bacilli;o__Lactobacillales;f__Lactobacillaceae;g__Lactobacillus;s__Lactobacillus curvatus
&alpha_-1,3_1,4-L-fucosidase (EC 3.2.1.111)	GH29	A_172163	k__Bacteria;p__Bacteroidetes;c__Sphingobacteriia;o__Sphingobacteriales;f__Sphingobacteriaceae;g__Pedobacter;s__Pedobacter steynii
&alpha_-1,3_1,4-L-fucosidase (EC 3.2.1.111)	GH29	A_28956	k__Bacteria;p__Bacteroidetes;c__Sphingobacteriia;o__Sphingobacteriales;f__Sphingobacteriaceae;g__Pedobacter
&alpha_-1,3_1,4-L-fucosidase (EC 3.2.1.111)	GH29	A_29083	k__Bacteria;p__Bacteroidetes;c__Sphingobacteriia;o__Sphingobacteriales;f__Sphingobacteriaceae;g__Pedobacter;s__Pedobacter steynii
&alpha_-1,3_1,4-L-fucosidase (EC 3.2.1.111)	GH29	A_42227	k__Bacteria;p__Bacteroidetes;c__Sphingobacteriia;o__Sphingobacteriales;f__Sphingobacteriaceae;g__Pedobacter;s__Pedobacter steynii
&alpha_-1,3_1,4-L-fucosidase (EC 3.2.1.111)	GH29	A_65340	k__Bacteria;p__Bacteroidetes;c__Sphingobacteriia;o__Sphingobacteriales;f__Sphingobacteriaceae;g__Pedobacter;s__Pedobacter steynii
&alpha_-1,3_1,4-L-fucosidase (EC 3.2.1.111)	GH29	A_95967	k__Bacteria;p__Bacteroidetes;c__Sphingobacteriia;o__Sphingobacteriales;f__Sphingobacteriaceae;g__Pedobacter;s__Pedobacter steynii
&alpha_-1,3_1,4-L-fucosidase (EC 3.2.1.111)	GH29	B_120962	k__Bacteria;p__Bacteroidetes;c__Sphingobacteriia;o__Sphingobacteriales;f__Sphingobacteriaceae;g__Pedobacter;s__Pedobacter steynii
&alpha_-1,3_1,4-L-fucosidase (EC 3.2.1.111)	GH29	B_121228	k__Bacteria;p__Bacteroidetes;c__Sphingobacteriia;o__Sphingobacteriales;f__Sphingobacteriaceae;g__Pedobacter;s__Pedobacter steynii
&alpha_-1,3_1,4-L-fucosidase (EC 3.2.1.111)	GH29	B_127866	k__Bacteria;p__Bacteroidetes;c__Sphingobacteriia;o__Sphingobacteriales;f__Sphingobacteriaceae;g__Pedobacter
&alpha_-1,3_1,4-L-fucosidase (EC 3.2.1.111)	GH29	B_152750	k__Bacteria;p__Bacteroidetes;c__Sphingobacteriia;o__Sphingobacteriales;f__Sphingobacteriaceae;g__Pedobacter
&alpha_-1,3_1,4-L-fucosidase (EC 3.2.1.111)	GH29	B_155682	k__Bacteria;p__Bacteroidetes;c__Sphingobacteriia;o__Sphingobacteriales;f__Sphingobacteriaceae;g__Pedobacter;s__Pedobacter steynii
&alpha_-1,3_1,4-L-fucosidase (EC 3.2.1.111)	GH29	B_163520	k__Bacteria;p__Bacteroidetes;c__Sphingobacteriia;o__Sphingobacteriales;f__Sphingobacteriaceae;g__Pedobacter;s__Pedobacter steynii
&alpha_-1,3_1,4-L-fucosidase (EC 3.2.1.111)	GH29	B_19951	k__Bacteria;p__Bacteroidetes;c__Sphingobacteriia;o__Sphingobacteriales;f__Sphingobacteriaceae;g__Pedobacter;s__Pedobacter steynii
&alpha_-1,3_1,4-L-fucosidase (EC 3.2.1.111)	GH29	B_66238	k__Bacteria;p__Bacteroidetes;c__Sphingobacteriia;o__Sphingobacteriales;f__Sphingobacteriaceae;g__Pedobacter;s__Pedobacter steynii
&alpha_-1,3_1,4-L-fucosidase (EC 3.2.1.111)	GH29	B_75402	k__Bacteria;p__Bacteroidetes;c__Sphingobacteriia;o__Sphingobacteriales;f__Sphingobacteriaceae;g__Pedobacter;s__Pedobacter steynii
&alpha_-1,3_1,4-L-fucosidase (EC 3.2.1.111)	GH29	B_76919	k__Bacteria;p__Bacteroidetes;c__Sphingobacteriia;o__Sphingobacteriales;f__Sphingobacteriaceae;g__Pedobacter
&alpha_-1,3_1,4-L-fucosidase (EC 3.2.1.111)	GH29	B_83316	k__Bacteria;p__Bacteroidetes;c__Sphingobacteriia;o__Sphingobacteriales;f__Sphingobacteriaceae;g__Pedobacter;s__Pedobacter steynii
&alpha_-1,3_1,4-L-fucosidase (EC 3.2.1.111)	GH29	B_93692	k__Bacteria;p__Bacteroidetes;c__Sphingobacteriia;o__Sphingobacteriales;f__Sphingobacteriaceae;g__Pedobacter;s__Pedobacter steynii
&alpha_-1,3_1,4-L-fucosidase (EC 3.2.1.111)	GH29	B_98653	k__Bacteria;p__Bacteroidetes;c__Sphingobacteriia;o__Sphingobacteriales;f__Sphingobacteriaceae;g__Pedobacter;s__Pedobacter steynii
&alpha_-1,3_1,4-L-fucosidase (EC 3.2.1.111)	GH29	B_99634	k__Bacteria;p__Proteobacteria;c__Gammaproteobacteria;o__Xanthomonadales;f__Xanthomonadaceae;g__Stenotrophomonas
&alpha_-1,3_1,4-L-fucosidase (EC 3.2.1.111)	GH29	C_124275	k__Bacteria;p__Bacteroidetes;c__Sphingobacteriia;o__Sphingobacteriales;f__Sphingobacteriaceae;g__Pedobacter;s__Pedobacter steynii
&alpha_-1,3_1,4-L-fucosidase (EC 3.2.1.111)	GH29	C_141917	k__Bacteria;p__Bacteroidetes;c__Sphingobacteriia;o__Sphingobacteriales;f__Sphingobacteriaceae;g__Pedobacter;s__Pedobacter steynii
&alpha_-1,3_1,4-L-fucosidase (EC 3.2.1.111)	GH29	C_142357	k__Bacteria;p__Bacteroidetes;c__Sphingobacteriia;o__Sphingobacteriales;f__Sphingobacteriaceae;g__Pedobacter
&alpha_-1,3_1,4-L-fucosidase (EC 3.2.1.111)	GH29	C_151693	k__Bacteria;p__Bacteroidetes;c__Sphingobacteriia;o__Sphingobacteriales;f__Sphingobacteriaceae;g__Pedobacter;s__Pedobacter steynii
&alpha_-1,3_1,4-L-fucosidase (EC 3.2.1.111)	GH29	C_166930	k__Bacteria;p__Bacteroidetes;c__Sphingobacteriia;o__Sphingobacteriales;f__Sphingobacteriaceae;g__Pedobacter;s__Pedobacter steynii
&alpha_-1,3_1,4-L-fucosidase (EC 3.2.1.111)	GH29	C_27088	k__Bacteria;p__Bacteroidetes;c__Sphingobacteriia;o__Sphingobacteriales;f__Sphingobacteriaceae;g__Pedobacter;s__Pedobacter steynii
&alpha_-1,3_1,4-L-fucosidase (EC 3.2.1.111)	GH29	C_92096	k__Bacteria;p__Bacteroidetes;c__Sphingobacteriia;o__Sphingobacteriales;f__Sphingobacteriaceae;g__Pedobacter;s__Pedobacter steynii
&alpha_-1,3_1,4-L-fucosidase (EC 3.2.1.111)	GH29	NOVO_MIX_123582	k__Bacteria;p__Bacteroidetes;c__Flavobacteriia;o__Flavobacteriales;f__Flavobacteriaceae;g__Chryseobacterium;s__Chryseobacterium piperi
&alpha_-1,3_1,4-L-fucosidase (EC 3.2.1.111)	GH29	NOVO_MIX_44807	k__Bacteria;p__Bacteroidetes;c__Flavobacteriia;o__Flavobacteriales;f__Flavobacteriaceae;g__Chryseobacterium
&alpha_-1,3_1,4-L-fucosidase (EC 3.2.1.111)	GH29	NOVO_MIX_8102	k__Bacteria;p__Bacteroidetes;c__Flavobacteriia;o__Flavobacteriales;f__Flavobacteriaceae;g__Chryseobacterium
&alpha_-1,4-N-acetylgalactosaminyltransferase (EC 2.4.1.-)	GT32	A_111084	k__Bacteria;p__Firmicutes;c__Bacilli;o__Lactobacillales;f__Leuconostocaceae;g__Leuconostoc;s__Leuconostoc citreum
&alpha_-1,4-N-acetylgalactosaminyltransferase (EC 2.4.1.-)	GT32	A_164297	k__Bacteria;p__Bacteroidetes;c__Sphingobacteriia;o__Sphingobacteriales;f__Sphingobacteriaceae;g__Pedobacter;s__Pedobacter ginsengisoli
&alpha_-1,4-N-acetylgalactosaminyltransferase (EC 2.4.1.-)	GT32	A_58666	k__Bacteria;p__Proteobacteria;c__Gammaproteobacteria;o__Enterobacterales;f__Enterobacteriaceae;g__Klebsiella;s__Klebsiella pneumoniae
&alpha_-1,4-N-acetylgalactosaminyltransferase (EC 2.4.1.-)	GT32	A_66388	k__Bacteria;p__Firmicutes;c__Bacilli;o__Lactobacillales;f__Lactobacillaceae;g__Lactobacillus;s__Lactobacillus sakei
&alpha_-1,4-N-acetylgalactosaminyltransferase (EC 2.4.1.-)	GT32	A_66389	k__Bacteria;p__Firmicutes;c__Bacilli;o__Lactobacillales;f__Lactobacillaceae;g__Lactobacillus;s__Lactobacillus sakei
&alpha_-1,4-N-acetylgalactosaminyltransferase (EC 2.4.1.-)	GT32	A_78938	k__Bacteria;p__Firmicutes;c__Bacilli;o__Lactobacillales;f__Leuconostocaceae;g__Oenococcus;s__Oenococcus oeni
&alpha_-1,4-N-acetylgalactosaminyltransferase (EC 2.4.1.-)	GT32	A_82040	k__Bacteria
&alpha_-1,4-N-acetylgalactosaminyltransferase (EC 2.4.1.-)	GT32	A_87646	k__Bacteria;p__Firmicutes;c__Bacilli;o__Lactobacillales;f__Leuconostocaceae;g__Weissella;s__Weissella confusa
&alpha_-1,4-N-acetylgalactosaminyltransferase (EC 2.4.1.-)	GT32	A_89232	k__Bacteria;p__Firmicutes;c__Bacilli;o__Lactobacillales;f__Leuconostocaceae;g__Leuconostoc
&alpha_-1,4-N-acetylgalactosaminyltransferase (EC 2.4.1.-)	GT32	B_170711	k__Bacteria;p__Proteobacteria;c__Gammaproteobacteria;o__Pseudomonadales;f__Pseudomonadaceae;g__Pseudomonas;s__Pseudomonas sp. CF149
&alpha_-1,4-N-acetylgalactosaminyltransferase (EC 2.4.1.-)	GT32	B_20446	k__Bacteria;p__Proteobacteria;c__Gammaproteobacteria;o__Pseudomonadales;f__Moraxellaceae;g__Acinetobacter
&alpha_-1,4-N-acetylgalactosaminyltransferase (EC 2.4.1.-)	GT32	B_70748	k__Bacteria;p__Firmicutes;c__Bacilli;o__Lactobacillales;f__Leuconostocaceae;g__Weissella;s__Weissella confusa
&alpha_-1,4-N-acetylgalactosaminyltransferase (EC 2.4.1.-)	GT32	B_89351	k__Bacteria;p__Firmicutes;c__Bacilli;o__Lactobacillales;f__Leuconostocaceae
&alpha_-1,4-N-acetylgalactosaminyltransferase (EC 2.4.1.-)	GT32	B_89870	k__Bacteria;p__Firmicutes;c__Bacilli;o__Lactobacillales;f__Lactobacillaceae;g__Lactobacillus
&alpha_-1,4-N-acetylgalactosaminyltransferase (EC 2.4.1.-)	GT32	C_146309	k__Bacteria;p__Proteobacteria;c__Alphaproteobacteria;o__Rhizobiales;f__Rhizobiaceae
&alpha_-1,4-N-acetylgalactosaminyltransferase (EC 2.4.1.-)	GT32	C_163088	k__Bacteria;p__Firmicutes;c__Bacilli;o__Lactobacillales;f__Lactobacillaceae;g__Lactobacillus;s__Lactobacillus sakei
&alpha_-1,4-N-acetylgalactosaminyltransferase (EC 2.4.1.-)	GT32	C_166218	k__Bacteria;p__Firmicutes;c__Bacilli;o__Lactobacillales
&alpha_-1,4-N-acetylgalactosaminyltransferase (EC 2.4.1.-)	GT32	C_79386	k__Bacteria;p__Proteobacteria;c__Gammaproteobacteria;o__Pseudomonadales;f__Pseudomonadaceae;g__Pseudomonas;s__Pseudomonas sp. CF149
&alpha_-1,4-N-acetylgalactosaminyltransferase (EC 2.4.1.-)	GT32	NOVO_MIX_114582	k__Bacteria;p__Proteobacteria;c__Gammaproteobacteria;o__Enterobacterales;f__Enterobacteriaceae;g__Klebsiella;s__Klebsiella pneumoniae
&alpha_-1,4-N-acetylgalactosaminyltransferase (EC 2.4.1.-)	GT32	NOVO_MIX_121387	k__Bacteria;p__Firmicutes;c__Bacilli;o__Lactobacillales;f__Lactobacillaceae;g__Lactobacillus
&alpha_-1,4-N-acetylgalactosaminyltransferase (EC 2.4.1.-)	GT32	NOVO_MIX_122227	k__Bacteria;p__Bacteroidetes;c__Flavobacteriia;o__Flavobacteriales;f__Flavobacteriaceae;g__Chryseobacterium;s__Chryseobacterium sp. YR477
&alpha_-1,4-N-acetylgalactosaminyltransferase (EC 2.4.1.-)	GT32	NOVO_MIX_14126	k__Bacteria;p__Proteobacteria;c__Alphaproteobacteria;o__Rhizobiales;f__Rhizobiaceae;g__Agrobacterium
&alpha_-1,4-N-acetylgalactosaminyltransferase (EC 2.4.1.-)	GT32	NOVO_MIX_14302	k__Bacteria;p__Proteobacteria;c__Alphaproteobacteria;o__Rhizobiales;f__Rhizobiaceae
&alpha_-1,4-N-acetylgalactosaminyltransferase (EC 2.4.1.-)	GT32	NOVO_MIX_80943	k__Bacteria;p__Firmicutes;c__Bacilli;o__Lactobacillales;f__Leuconostocaceae;g__Leuconostoc;s__Leuconostoc gelidum
&alpha_-1,4-N-acetylgalactosaminyltransferase (EC 2.4.1.-)	GT32	NOVO_MIX_80984	k__Bacteria;p__Firmicutes;c__Bacilli;o__Lactobacillales;f__Lactobacillaceae;g__Lactobacillus
&alpha_-1,4-N-acetylglucosaminyltransferase (EC 2.4.1.-)	GT32	A_111084	k__Bacteria;p__Firmicutes;c__Bacilli;o__Lactobacillales;f__Leuconostocaceae;g__Leuconostoc;s__Leuconostoc citreum
&alpha_-1,4-N-acetylglucosaminyltransferase (EC 2.4.1.-)	GT32	A_164297	k__Bacteria;p__Bacteroidetes;c__Sphingobacteriia;o__Sphingobacteriales;f__Sphingobacteriaceae;g__Pedobacter;s__Pedobacter ginsengisoli
&alpha_-1,4-N-acetylglucosaminyltransferase (EC 2.4.1.-)	GT32	A_58666	k__Bacteria;p__Proteobacteria;c__Gammaproteobacteria;o__Enterobacterales;f__Enterobacteriaceae;g__Klebsiella;s__Klebsiella pneumoniae
&alpha_-1,4-N-acetylglucosaminyltransferase (EC 2.4.1.-)	GT32	A_66388	k__Bacteria;p__Firmicutes;c__Bacilli;o__Lactobacillales;f__Lactobacillaceae;g__Lactobacillus;s__Lactobacillus sakei
&alpha_-1,4-N-acetylglucosaminyltransferase (EC 2.4.1.-)	GT32	A_66389	k__Bacteria;p__Firmicutes;c__Bacilli;o__Lactobacillales;f__Lactobacillaceae;g__Lactobacillus;s__Lactobacillus sakei
&alpha_-1,4-N-acetylglucosaminyltransferase (EC 2.4.1.-)	GT32	A_78938	k__Bacteria;p__Firmicutes;c__Bacilli;o__Lactobacillales;f__Leuconostocaceae;g__Oenococcus;s__Oenococcus oeni
&alpha_-1,4-N-acetylglucosaminyltransferase (EC 2.4.1.-)	GT32	A_82040	k__Bacteria
&alpha_-1,4-N-acetylglucosaminyltransferase (EC 2.4.1.-)	GT32	A_87646	k__Bacteria;p__Firmicutes;c__Bacilli;o__Lactobacillales;f__Leuconostocaceae;g__Weissella;s__Weissella confusa
&alpha_-1,4-N-acetylglucosaminyltransferase (EC 2.4.1.-)	GT32	A_89232	k__Bacteria;p__Firmicutes;c__Bacilli;o__Lactobacillales;f__Leuconostocaceae;g__Leuconostoc
&alpha_-1,4-N-acetylglucosaminyltransferase (EC 2.4.1.-)	GT32	B_170711	k__Bacteria;p__Proteobacteria;c__Gammaproteobacteria;o__Pseudomonadales;f__Pseudomonadaceae;g__Pseudomonas;s__Pseudomonas sp. CF149
&alpha_-1,4-N-acetylglucosaminyltransferase (EC 2.4.1.-)	GT32	B_20446	k__Bacteria;p__Proteobacteria;c__Gammaproteobacteria;o__Pseudomonadales;f__Moraxellaceae;g__Acinetobacter
&alpha_-1,4-N-acetylglucosaminyltransferase (EC 2.4.1.-)	GT32	B_70748	k__Bacteria;p__Firmicutes;c__Bacilli;o__Lactobacillales;f__Leuconostocaceae;g__Weissella;s__Weissella confusa
&alpha_-1,4-N-acetylglucosaminyltransferase (EC 2.4.1.-)	GT32	B_89351	k__Bacteria;p__Firmicutes;c__Bacilli;o__Lactobacillales;f__Leuconostocaceae
&alpha_-1,4-N-acetylglucosaminyltransferase (EC 2.4.1.-)	GT32	B_89870	k__Bacteria;p__Firmicutes;c__Bacilli;o__Lactobacillales;f__Lactobacillaceae;g__Lactobacillus
&alpha_-1,4-N-acetylglucosaminyltransferase (EC 2.4.1.-)	GT32	C_146309	k__Bacteria;p__Proteobacteria;c__Alphaproteobacteria;o__Rhizobiales;f__Rhizobiaceae
&alpha_-1,4-N-acetylglucosaminyltransferase (EC 2.4.1.-)	GT32	C_163088	k__Bacteria;p__Firmicutes;c__Bacilli;o__Lactobacillales;f__Lactobacillaceae;g__Lactobacillus;s__Lactobacillus sakei
&alpha_-1,4-N-acetylglucosaminyltransferase (EC 2.4.1.-)	GT32	C_166218	k__Bacteria;p__Firmicutes;c__Bacilli;o__Lactobacillales
&alpha_-1,4-N-acetylglucosaminyltransferase (EC 2.4.1.-)	GT32	C_79386	k__Bacteria;p__Proteobacteria;c__Gammaproteobacteria;o__Pseudomonadales;f__Pseudomonadaceae;g__Pseudomonas;s__Pseudomonas sp. CF149
&alpha_-1,4-N-acetylglucosaminyltransferase (EC 2.4.1.-)	GT32	NOVO_MIX_114582	k__Bacteria;p__Proteobacteria;c__Gammaproteobacteria;o__Enterobacterales;f__Enterobacteriaceae;g__Klebsiella;s__Klebsiella pneumoniae
&alpha_-1,4-N-acetylglucosaminyltransferase (EC 2.4.1.-)	GT32	NOVO_MIX_121387	k__Bacteria;p__Firmicutes;c__Bacilli;o__Lactobacillales;f__Lactobacillaceae;g__Lactobacillus
&alpha_-1,4-N-acetylglucosaminyltransferase (EC 2.4.1.-)	GT32	NOVO_MIX_122227	k__Bacteria;p__Bacteroidetes;c__Flavobacteriia;o__Flavobacteriales;f__Flavobacteriaceae;g__Chryseobacterium;s__Chryseobacterium sp. YR477
&alpha_-1,4-N-acetylglucosaminyltransferase (EC 2.4.1.-)	GT32	NOVO_MIX_14126	k__Bacteria;p__Proteobacteria;c__Alphaproteobacteria;o__Rhizobiales;f__Rhizobiaceae;g__Agrobacterium
&alpha_-1,4-N-acetylglucosaminyltransferase (EC 2.4.1.-)	GT32	NOVO_MIX_14302	k__Bacteria;p__Proteobacteria;c__Alphaproteobacteria;o__Rhizobiales;f__Rhizobiaceae
&alpha_-1,4-N-acetylglucosaminyltransferase (EC 2.4.1.-)	GT32	NOVO_MIX_80943	k__Bacteria;p__Firmicutes;c__Bacilli;o__Lactobacillales;f__Leuconostocaceae;g__Leuconostoc;s__Leuconostoc gelidum
&alpha_-1,4-N-acetylglucosaminyltransferase (EC 2.4.1.-)	GT32	NOVO_MIX_80984	k__Bacteria;p__Firmicutes;c__Bacilli;o__Lactobacillales;f__Lactobacillaceae;g__Lactobacillus
&alpha_-1,4-galactosaminogalactan hydrolase (EC 3.2.1.-)	GH135	B_164621	k__Bacteria;p__Proteobacteria;c__Gammaproteobacteria;o__Pseudomonadales;f__Moraxellaceae;g__Acinetobacter
&alpha_-1,4-galactosaminogalactan hydrolase (EC 3.2.1.-)	GH135	B_74445	k__Bacteria;p__Proteobacteria;c__Gammaproteobacteria;o__Pseudomonadales;f__Pseudomonadaceae;g__Pseudomonas
&alpha_-1,4-galactosaminogalactan hydrolase (EC 3.2.1.-)	GH135	C_134509	k__Bacteria;p__Proteobacteria;c__Gammaproteobacteria;o__Enterobacterales;f__Yersiniaceae;g__Serratia
&alpha_-1,4-galactosaminogalactan hydrolase (EC 3.2.1.-)	GH135	C_47471	k__Bacteria;p__Proteobacteria;c__Gammaproteobacteria;o__Xanthomonadales;f__Xanthomonadaceae
&alpha_-1,4-galactosaminogalactan hydrolase (EC 3.2.1.-)	GH135	NOVO_MIX_64982	k__Bacteria;p__Proteobacteria;c__Gammaproteobacteria;o__Pseudomonadales;f__Pseudomonadaceae;g__Pseudomonas
&alpha_-1,4-galactosaminogalactan hydrolase (EC 3.2.1.-)	GH135	NOVO_MIX_7122	k__Bacteria;p__Proteobacteria;c__Gammaproteobacteria;o__Pseudomonadales;f__Pseudomonadaceae;g__Pseudomonas;s__Pseudomonas sp. ok266
&alpha_-1,4-galactosaminogalactan hydrolase (EC 3.2.1.-)	GH135	NOVO_MIX_85680	k__Bacteria;p__Proteobacteria;c__Gammaproteobacteria;o__Pseudomonadales;f__Pseudomonadaceae;g__Pseudomonas;s__Pseudomonas sp. ok266
&alpha_-1,4-galactosaminogalactan hydrolase (EC 3.2.1.-)	GH135	NOVO_MIX_93683	k__Bacteria;p__Proteobacteria;c__Betaproteobacteria;o__Burkholderiales;f__Comamonadaceae;g__Delftia
&alpha_-1,4-glucan: phosphate &alpha_-maltosyltransferase (EC 2.4.99.16)	GH13	A_101378	k__Bacteria;p__Firmicutes;c__Bacilli;o__Lactobacillales;f__Leuconostocaceae;g__Leuconostoc;s__Leuconostoc gelidum
&alpha_-1,4-glucan: phosphate &alpha_-maltosyltransferase (EC 2.4.99.16)	GH13	A_103851	k__Bacteria;p__Proteobacteria;c__Gammaproteobacteria;o__Enterobacterales;f__Erwiniaceae;g__Erwinia;s__Erwinia gerundensis
&alpha_-1,4-glucan: phosphate &alpha_-maltosyltransferase (EC 2.4.99.16)	GH13	A_107156	k__Bacteria;p__Proteobacteria;c__Gammaproteobacteria;o__Pseudomonadales;f__Pseudomonadaceae;g__Pseudomonas
&alpha_-1,4-glucan: phosphate &alpha_-maltosyltransferase (EC 2.4.99.16)	GH13	A_107184	k__Bacteria;p__Proteobacteria;c__Gammaproteobacteria;o__Pseudomonadales;f__Pseudomonadaceae;g__Pseudomonas
&alpha_-1,4-glucan: phosphate &alpha_-maltosyltransferase (EC 2.4.99.16)	GH13	A_108303	k__Bacteria;p__Proteobacteria;c__Gammaproteobacteria;o__Enterobacterales;f__Yersiniaceae
&alpha_-1,4-glucan: phosphate &alpha_-maltosyltransferase (EC 2.4.99.16)	GH13	A_109873	k__Bacteria;p__Proteobacteria;c__Gammaproteobacteria;o__Pseudomonadales;f__Pseudomonadaceae;g__Pseudomonas
&alpha_-1,4-glucan: phosphate &alpha_-maltosyltransferase (EC 2.4.99.16)	GH13	A_110937	k__Bacteria;p__Proteobacteria;c__Gammaproteobacteria;o__Enterobacterales;f__Erwiniaceae;g__Erwinia;s__Erwinia gerundensis
&alpha_-1,4-glucan: phosphate &alpha_-maltosyltransferase (EC 2.4.99.16)	GH13	A_111499	k__Bacteria;p__Proteobacteria;c__Gammaproteobacteria;o__Enterobacterales;f__Yersiniaceae;g__Rahnella
&alpha_-1,4-glucan: phosphate &alpha_-maltosyltransferase (EC 2.4.99.16)	GH13	A_111533	k__Bacteria;p__Proteobacteria;c__Gammaproteobacteria;o__Enterobacterales;f__Yersiniaceae;g__Serratia;s__Serratia sp. Leaf51
&alpha_-1,4-glucan: phosphate &alpha_-maltosyltransferase (EC 2.4.99.16)	GH13	A_111785	k__Bacteria;p__Firmicutes;c__Bacilli;o__Lactobacillales;f__Leuconostocaceae;g__Leuconostoc;s__Leuconostoc gelidum
&alpha_-1,4-glucan: phosphate &alpha_-maltosyltransferase (EC 2.4.99.16)	GH13	A_11488	k__Bacteria;p__Firmicutes;c__Bacilli;o__Lactobacillales;f__Leuconostocaceae;g__Leuconostoc
&alpha_-1,4-glucan: phosphate &alpha_-maltosyltransferase (EC 2.4.99.16)	GH13	A_1173	k__Bacteria;p__Proteobacteria;c__Gammaproteobacteria;o__Pseudomonadales;f__Pseudomonadaceae;g__Pseudomonas
&alpha_-1,4-glucan: phosphate &alpha_-maltosyltransferase (EC 2.4.99.16)	GH13	A_117360	k__Bacteria
&alpha_-1,4-glucan: phosphate &alpha_-maltosyltransferase (EC 2.4.99.16)	GH13	A_117883	k__Bacteria;p__Proteobacteria;c__Gammaproteobacteria;o__Enterobacterales;f__Yersiniaceae;g__Rahnella;s__Rahnella aquatilis
&alpha_-1,4-glucan: phosphate &alpha_-maltosyltransferase (EC 2.4.99.16)	GH13	A_118083	k__Bacteria;p__Proteobacteria;c__Gammaproteobacteria;o__Pseudomonadales;f__Pseudomonadaceae;g__Pseudomonas;s__Pseudomonas frederiksbergensis
&alpha_-1,4-glucan: phosphate &alpha_-maltosyltransferase (EC 2.4.99.16)	GH13	A_119958	k__Bacteria;p__Proteobacteria;c__Gammaproteobacteria;o__Pseudomonadales;f__Pseudomonadaceae;g__Pseudomonas;s__Pseudomonas frederiksbergensis
&alpha_-1,4-glucan: phosphate &alpha_-maltosyltransferase (EC 2.4.99.16)	GH13	A_123567	k__Bacteria;p__Proteobacteria;c__Gammaproteobacteria;o__Pseudomonadales;f__Pseudomonadaceae;g__Pseudomonas;s__Pseudomonas frederiksbergensis
&alpha_-1,4-glucan: phosphate &alpha_-maltosyltransferase (EC 2.4.99.16)	GH13	A_123795	k__Bacteria;p__Proteobacteria;c__Gammaproteobacteria;o__Pseudomonadales;f__Pseudomonadaceae;g__Pseudomonas;s__Pseudomonas silesiensis
&alpha_-1,4-glucan: phosphate &alpha_-maltosyltransferase (EC 2.4.99.16)	GH13	A_126693	k__Bacteria
&alpha_-1,4-glucan: phosphate &alpha_-maltosyltransferase (EC 2.4.99.16)	GH13	A_12733	k__Bacteria;p__Proteobacteria;c__Gammaproteobacteria;o__Pseudomonadales;f__Pseudomonadaceae;g__Pseudomonas
&alpha_-1,4-glucan: phosphate &alpha_-maltosyltransferase (EC 2.4.99.16)	GH13	A_129226	k__Bacteria;p__Proteobacteria;c__Gammaproteobacteria;o__Pseudomonadales
&alpha_-1,4-glucan: phosphate &alpha_-maltosyltransferase (EC 2.4.99.16)	GH13	A_130880	k__Bacteria;p__Proteobacteria;c__Gammaproteobacteria;o__Enterobacterales;f__Yersiniaceae;g__Rahnella
&alpha_-1,4-glucan: phosphate &alpha_-maltosyltransferase (EC 2.4.99.16)	GH13	A_131824	k__Bacteria;p__Bacteroidetes;c__Sphingobacteriia;o__Sphingobacteriales;f__Sphingobacteriaceae;g__Pedobacter
&alpha_-1,4-glucan: phosphate &alpha_-maltosyltransferase (EC 2.4.99.16)	GH13	A_132185	k__Bacteria;p__Proteobacteria;c__Gammaproteobacteria;o__Enterobacterales;f__Yersiniaceae;g__Serratia;s__Serratia proteamaculans
&alpha_-1,4-glucan: phosphate &alpha_-maltosyltransferase (EC 2.4.99.16)	GH13	A_13525	k__Bacteria;p__Proteobacteria;c__Gammaproteobacteria;o__Enterobacterales;f__Yersiniaceae
&alpha_-1,4-glucan: phosphate &alpha_-maltosyltransferase (EC 2.4.99.16)	GH13	A_139665	k__Bacteria;p__Proteobacteria;c__Gammaproteobacteria;o__Enterobacterales;f__Erwiniaceae;g__Erwinia;s__Erwinia gerundensis
&alpha_-1,4-glucan: phosphate &alpha_-maltosyltransferase (EC 2.4.99.16)	GH13	A_139997	k__Bacteria;p__Proteobacteria;c__Gammaproteobacteria;o__Pseudomonadales;f__Pseudomonadaceae;g__Pseudomonas
&alpha_-1,4-glucan: phosphate &alpha_-maltosyltransferase (EC 2.4.99.16)	GH13	A_141618	k__Bacteria;p__Proteobacteria;c__Gammaproteobacteria;o__Xanthomonadales;f__Xanthomonadaceae;g__Stenotrophomonas
&alpha_-1,4-glucan: phosphate &alpha_-maltosyltransferase (EC 2.4.99.16)	GH13	A_143029	k__Bacteria;p__Proteobacteria;c__Gammaproteobacteria;o__Pseudomonadales;f__Pseudomonadaceae;g__Pseudomonas;s__Pseudomonas sp. CBZ-4
&alpha_-1,4-glucan: phosphate &alpha_-maltosyltransferase (EC 2.4.99.16)	GH13	A_143541	k__Bacteria;p__Proteobacteria;c__Gammaproteobacteria;o__Pseudomonadales;f__Pseudomonadaceae;g__Pseudomonas
&alpha_-1,4-glucan: phosphate &alpha_-maltosyltransferase (EC 2.4.99.16)	GH13	A_143961	k__Bacteria;p__Proteobacteria;c__Gammaproteobacteria;o__Enterobacterales;f__Yersiniaceae;g__Serratia
&alpha_-1,4-glucan: phosphate &alpha_-maltosyltransferase (EC 2.4.99.16)	GH13	A_143974	k__Bacteria;p__Proteobacteria;c__Gammaproteobacteria;o__Enterobacterales;f__Yersiniaceae;g__Rahnella
&alpha_-1,4-glucan: phosphate &alpha_-maltosyltransferase (EC 2.4.99.16)	GH13	A_14511	k__Bacteria;p__Firmicutes;c__Bacilli;o__Lactobacillales;f__Leuconostocaceae;g__Leuconostoc;s__Leuconostoc citreum
&alpha_-1,4-glucan: phosphate &alpha_-maltosyltransferase (EC 2.4.99.16)	GH13	A_146869	k__Bacteria;p__Firmicutes;c__Bacilli;o__Lactobacillales;f__Leuconostocaceae;g__Leuconostoc;s__Leuconostoc mesenteroides
&alpha_-1,4-glucan: phosphate &alpha_-maltosyltransferase (EC 2.4.99.16)	GH13	A_150193	k__Bacteria;p__Proteobacteria;c__Gammaproteobacteria;o__Pseudomonadales;f__Pseudomonadaceae;g__Pseudomonas
&alpha_-1,4-glucan: phosphate &alpha_-maltosyltransferase (EC 2.4.99.16)	GH13	A_152615	k__Bacteria;p__Proteobacteria;c__Gammaproteobacteria;o__Pseudomonadales;f__Pseudomonadaceae;g__Pseudomonas;s__Pseudomonas sp. CBZ-4
&alpha_-1,4-glucan: phosphate &alpha_-maltosyltransferase (EC 2.4.99.16)	GH13	A_152765	k__Bacteria;p__Proteobacteria;c__Gammaproteobacteria;o__Pseudomonadales;f__Pseudomonadaceae;g__Pseudomonas
&alpha_-1,4-glucan: phosphate &alpha_-maltosyltransferase (EC 2.4.99.16)	GH13	A_153110	k__Bacteria;p__Proteobacteria;c__Gammaproteobacteria;o__Enterobacterales;f__Yersiniaceae;g__Serratia
&alpha_-1,4-glucan: phosphate &alpha_-maltosyltransferase (EC 2.4.99.16)	GH13	A_154991	k__Bacteria;p__Proteobacteria;c__Gammaproteobacteria;o__Pseudomonadales;f__Pseudomonadaceae;g__Pseudomonas
&alpha_-1,4-glucan: phosphate &alpha_-maltosyltransferase (EC 2.4.99.16)	GH13	A_155075	k__Bacteria;p__Proteobacteria;c__Gammaproteobacteria;o__Pseudomonadales;f__Pseudomonadaceae;g__Pseudomonas;s__Pseudomonas frederiksbergensis
&alpha_-1,4-glucan: phosphate &alpha_-maltosyltransferase (EC 2.4.99.16)	GH13	A_155088	k__Bacteria;p__Proteobacteria;c__Gammaproteobacteria;o__Pseudomonadales;f__Pseudomonadaceae;g__Pseudomonas;s__Pseudomonas sp. CBZ-4
&alpha_-1,4-glucan: phosphate &alpha_-maltosyltransferase (EC 2.4.99.16)	GH13	A_155702	k__Bacteria;p__Proteobacteria;c__Gammaproteobacteria;o__Pseudomonadales;f__Pseudomonadaceae;g__Pseudomonas;s__Pseudomonas frederiksbergensis
&alpha_-1,4-glucan: phosphate &alpha_-maltosyltransferase (EC 2.4.99.16)	GH13	A_155714	k__Bacteria;p__Proteobacteria;c__Gammaproteobacteria;o__Pseudomonadales;f__Pseudomonadaceae;g__Pseudomonas
&alpha_-1,4-glucan: phosphate &alpha_-maltosyltransferase (EC 2.4.99.16)	GH13	A_157574	k__Bacteria;p__Proteobacteria;c__Gammaproteobacteria;o__Pseudomonadales;f__Pseudomonadaceae;g__Pseudomonas
&alpha_-1,4-glucan: phosphate &alpha_-maltosyltransferase (EC 2.4.99.16)	GH13	A_162987	k__Bacteria;p__Proteobacteria;c__Gammaproteobacteria;o__Enterobacterales;f__Yersiniaceae
&alpha_-1,4-glucan: phosphate &alpha_-maltosyltransferase (EC 2.4.99.16)	GH13	A_165103	k__Bacteria;p__Proteobacteria;c__Gammaproteobacteria;o__Pseudomonadales;f__Pseudomonadaceae;g__Pseudomonas
&alpha_-1,4-glucan: phosphate &alpha_-maltosyltransferase (EC 2.4.99.16)	GH13	A_166147	k__Bacteria;p__Proteobacteria;c__Gammaproteobacteria;o__Enterobacterales;f__Yersiniaceae;g__Serratia
&alpha_-1,4-glucan: phosphate &alpha_-maltosyltransferase (EC 2.4.99.16)	GH13	A_16934	k__Bacteria;p__Firmicutes;c__Bacilli;o__Lactobacillales;f__Leuconostocaceae;g__Leuconostoc;s__Leuconostoc carnosum
&alpha_-1,4-glucan: phosphate &alpha_-maltosyltransferase (EC 2.4.99.16)	GH13	A_16936	k__Bacteria;p__Firmicutes;c__Bacilli;o__Lactobacillales;f__Leuconostocaceae;g__Leuconostoc;s__Leuconostoc carnosum
&alpha_-1,4-glucan: phosphate &alpha_-maltosyltransferase (EC 2.4.99.16)	GH13	A_172105	k__Bacteria;p__Proteobacteria;c__Gammaproteobacteria;o__Enterobacterales;f__Yersiniaceae;g__Rahnella
&alpha_-1,4-glucan: phosphate &alpha_-maltosyltransferase (EC 2.4.99.16)	GH13	A_172775	k__Bacteria;p__Proteobacteria;c__Gammaproteobacteria;o__Pseudomonadales;f__Pseudomonadaceae;g__Pseudomonas;s__Pseudomonas frederiksbergensis
&alpha_-1,4-glucan: phosphate &alpha_-maltosyltransferase (EC 2.4.99.16)	GH13	A_173109	k__Bacteria;p__Proteobacteria;c__Gammaproteobacteria;o__Pseudomonadales;f__Pseudomonadaceae;g__Pseudomonas
&alpha_-1,4-glucan: phosphate &alpha_-maltosyltransferase (EC 2.4.99.16)	GH13	A_2184	k__Bacteria;p__Proteobacteria;c__Alphaproteobacteria;o__Rhizobiales;f__Rhizobiaceae;g__Agrobacterium
&alpha_-1,4-glucan: phosphate &alpha_-maltosyltransferase (EC 2.4.99.16)	GH13	A_22426	k__Bacteria;p__Firmicutes;c__Bacilli;o__Lactobacillales;f__Leuconostocaceae;g__Leuconostoc;s__Leuconostoc carnosum
&alpha_-1,4-glucan: phosphate &alpha_-maltosyltransferase (EC 2.4.99.16)	GH13	A_22496	k__Bacteria;p__Proteobacteria;c__Gammaproteobacteria;o__Xanthomonadales;f__Xanthomonadaceae;g__Stenotrophomonas
&alpha_-1,4-glucan: phosphate &alpha_-maltosyltransferase (EC 2.4.99.16)	GH13	A_23356	k__Bacteria;p__Firmicutes;c__Bacilli;o__Lactobacillales;f__Streptococcaceae;g__Lactococcus;s__Lactococcus lactis
&alpha_-1,4-glucan: phosphate &alpha_-maltosyltransferase (EC 2.4.99.16)	GH13	A_23359	k__Bacteria;p__Firmicutes;c__Bacilli;o__Lactobacillales;f__Streptococcaceae;g__Lactococcus;s__Lactococcus lactis
&alpha_-1,4-glucan: phosphate &alpha_-maltosyltransferase (EC 2.4.99.16)	GH13	A_24294	k__Bacteria;p__Firmicutes;c__Bacilli;o__Lactobacillales;f__Leuconostocaceae;g__Leuconostoc;s__Leuconostoc gelidum
&alpha_-1,4-glucan: phosphate &alpha_-maltosyltransferase (EC 2.4.99.16)	GH13	A_27269	k__Bacteria;p__Proteobacteria;c__Gammaproteobacteria;o__Pseudomonadales;f__Pseudomonadaceae;g__Pseudomonas
&alpha_-1,4-glucan: phosphate &alpha_-maltosyltransferase (EC 2.4.99.16)	GH13	A_27270	k__Bacteria;p__Proteobacteria;c__Gammaproteobacteria;o__Pseudomonadales;f__Pseudomonadaceae;g__Pseudomonas
&alpha_-1,4-glucan: phosphate &alpha_-maltosyltransferase (EC 2.4.99.16)	GH13	A_27279	k__Bacteria;p__Firmicutes;c__Bacilli;o__Lactobacillales;f__Leuconostocaceae;g__Leuconostoc;s__Leuconostoc carnosum
&alpha_-1,4-glucan: phosphate &alpha_-maltosyltransferase (EC 2.4.99.16)	GH13	A_27384	k__Bacteria;p__Proteobacteria;c__Gammaproteobacteria;o__Pseudomonadales;f__Pseudomonadaceae;g__Pseudomonas
&alpha_-1,4-glucan: phosphate &alpha_-maltosyltransferase (EC 2.4.99.16)	GH13	A_30792	k__Bacteria;p__Proteobacteria;c__Gammaproteobacteria;o__Pseudomonadales;f__Pseudomonadaceae;g__Pseudomonas
&alpha_-1,4-glucan: phosphate &alpha_-maltosyltransferase (EC 2.4.99.16)	GH13	A_31724	k__Bacteria;p__Proteobacteria;c__Gammaproteobacteria;o__Enterobacterales;f__Yersiniaceae;g__Serratia;s__Serratia sp. Leaf51
&alpha_-1,4-glucan: phosphate &alpha_-maltosyltransferase (EC 2.4.99.16)	GH13	A_31926	k__Bacteria;p__Proteobacteria;c__Gammaproteobacteria;o__Enterobacterales;f__Yersiniaceae;g__Rahnella;s__Rahnella victoriana
&alpha_-1,4-glucan: phosphate &alpha_-maltosyltransferase (EC 2.4.99.16)	GH13	A_33762	k__Bacteria;p__Firmicutes;c__Bacilli;o__Lactobacillales;f__Leuconostocaceae;g__Leuconostoc
&alpha_-1,4-glucan: phosphate &alpha_-maltosyltransferase (EC 2.4.99.16)	GH13	A_34388	k__Bacteria;p__Firmicutes;c__Bacilli;o__Lactobacillales;f__Leuconostocaceae;g__Leuconostoc
&alpha_-1,4-glucan: phosphate &alpha_-maltosyltransferase (EC 2.4.99.16)	GH13	A_34389	k__Bacteria;p__Firmicutes;c__Bacilli;o__Lactobacillales;f__Leuconostocaceae;g__Leuconostoc
&alpha_-1,4-glucan: phosphate &alpha_-maltosyltransferase (EC 2.4.99.16)	GH13	A_34544	k__Bacteria;p__Firmicutes;c__Bacilli;o__Lactobacillales;f__Leuconostocaceae;g__Weissella;s__Weissella soli
&alpha_-1,4-glucan: phosphate &alpha_-maltosyltransferase (EC 2.4.99.16)	GH13	A_34545	k__Bacteria;p__Firmicutes;c__Bacilli;o__Lactobacillales;f__Leuconostocaceae;g__Weissella;s__Weissella soli
&alpha_-1,4-glucan: phosphate &alpha_-maltosyltransferase (EC 2.4.99.16)	GH13	A_35005	k__Bacteria;p__Proteobacteria;c__Gammaproteobacteria;o__Enterobacterales;f__Yersiniaceae;g__Rahnella;s__Rahnella aquatilis
&alpha_-1,4-glucan: phosphate &alpha_-maltosyltransferase (EC 2.4.99.16)	GH13	A_37515	k__Bacteria;p__Proteobacteria;c__Gammaproteobacteria;o__Pseudomonadales;f__Pseudomonadaceae;g__Pseudomonas
&alpha_-1,4-glucan: phosphate &alpha_-maltosyltransferase (EC 2.4.99.16)	GH13	A_37533	k__Bacteria;p__Firmicutes;c__Bacilli;o__Lactobacillales;f__Leuconostocaceae;g__Leuconostoc;s__Leuconostoc gelidum
&alpha_-1,4-glucan: phosphate &alpha_-maltosyltransferase (EC 2.4.99.16)	GH13	A_39976	k__Bacteria
&alpha_-1,4-glucan: phosphate &alpha_-maltosyltransferase (EC 2.4.99.16)	GH13	A_40059	k__Bacteria;p__Proteobacteria;c__Gammaproteobacteria;o__Pseudomonadales;f__Pseudomonadaceae;g__Pseudomonas
&alpha_-1,4-glucan: phosphate &alpha_-maltosyltransferase (EC 2.4.99.16)	GH13	A_41866	k__Bacteria
&alpha_-1,4-glucan: phosphate &alpha_-maltosyltransferase (EC 2.4.99.16)	GH13	A_43186	k__Bacteria
&alpha_-1,4-glucan: phosphate &alpha_-maltosyltransferase (EC 2.4.99.16)	GH13	A_43711	k__Bacteria;p__Firmicutes;c__Bacilli;o__Lactobacillales;f__Leuconostocaceae;g__Leuconostoc;s__Leuconostoc mesenteroides
&alpha_-1,4-glucan: phosphate &alpha_-maltosyltransferase (EC 2.4.99.16)	GH13	A_43853	k__Bacteria;p__Proteobacteria;c__Gammaproteobacteria;o__Enterobacterales;f__Yersiniaceae;g__Serratia
&alpha_-1,4-glucan: phosphate &alpha_-maltosyltransferase (EC 2.4.99.16)	GH13	A_44940	k__Bacteria;p__Proteobacteria;c__Gammaproteobacteria;o__Pseudomonadales;f__Pseudomonadaceae;g__Pseudomonas
&alpha_-1,4-glucan: phosphate &alpha_-maltosyltransferase (EC 2.4.99.16)	GH13	A_46221	k__Bacteria;p__Proteobacteria;c__Gammaproteobacteria;o__Pseudomonadales;f__Pseudomonadaceae;g__Pseudomonas;s__Pseudomonas silesiensis
&alpha_-1,4-glucan: phosphate &alpha_-maltosyltransferase (EC 2.4.99.16)	GH13	A_49891	k__Bacteria;p__Firmicutes;c__Bacilli;o__Lactobacillales;f__Leuconostocaceae;g__Leuconostoc
&alpha_-1,4-glucan: phosphate &alpha_-maltosyltransferase (EC 2.4.99.16)	GH13	A_49893	k__Bacteria;p__Firmicutes;c__Bacilli;o__Lactobacillales;f__Leuconostocaceae;g__Leuconostoc
&alpha_-1,4-glucan: phosphate &alpha_-maltosyltransferase (EC 2.4.99.16)	GH13	A_50136	k__Bacteria;p__Proteobacteria;c__Gammaproteobacteria;o__Enterobacterales;f__Yersiniaceae;g__Rahnella
&alpha_-1,4-glucan: phosphate &alpha_-maltosyltransferase (EC 2.4.99.16)	GH13	A_51550	k__Bacteria
&alpha_-1,4-glucan: phosphate &alpha_-maltosyltransferase (EC 2.4.99.16)	GH13	A_51698	k__Bacteria;p__Proteobacteria;c__Gammaproteobacteria;o__Pseudomonadales;f__Pseudomonadaceae;g__Pseudomonas
&alpha_-1,4-glucan: phosphate &alpha_-maltosyltransferase (EC 2.4.99.16)	GH13	A_59087	k__Bacteria;p__Firmicutes;c__Bacilli;o__Lactobacillales;f__Leuconostocaceae;g__Leuconostoc
&alpha_-1,4-glucan: phosphate &alpha_-maltosyltransferase (EC 2.4.99.16)	GH13	A_59286	k__Bacteria
&alpha_-1,4-glucan: phosphate &alpha_-maltosyltransferase (EC 2.4.99.16)	GH13	A_60392	k__Bacteria;p__Firmicutes;c__Bacilli;o__Lactobacillales;f__Leuconostocaceae;g__Leuconostoc;s__Leuconostoc mesenteroides
&alpha_-1,4-glucan: phosphate &alpha_-maltosyltransferase (EC 2.4.99.16)	GH13	A_63511	k__Bacteria;p__Firmicutes;c__Bacilli;o__Lactobacillales;f__Streptococcaceae;g__Lactococcus;s__Lactococcus lactis
&alpha_-1,4-glucan: phosphate &alpha_-maltosyltransferase (EC 2.4.99.16)	GH13	A_64054	k__Bacteria;p__Proteobacteria;c__Gammaproteobacteria;o__Pseudomonadales;f__Pseudomonadaceae;g__Pseudomonas;s__Pseudomonas syringae
&alpha_-1,4-glucan: phosphate &alpha_-maltosyltransferase (EC 2.4.99.16)	GH13	A_65813	k__Bacteria;p__Firmicutes;c__Bacilli;o__Lactobacillales;f__Leuconostocaceae;g__Leuconostoc;s__Leuconostoc carnosum
&alpha_-1,4-glucan: phosphate &alpha_-maltosyltransferase (EC 2.4.99.16)	GH13	A_66045	k__Bacteria;p__Proteobacteria;c__Gammaproteobacteria;o__Enterobacterales;f__Yersiniaceae;g__Serratia;s__Serratia sp. Leaf51
&alpha_-1,4-glucan: phosphate &alpha_-maltosyltransferase (EC 2.4.99.16)	GH13	A_67341	k__Bacteria;p__Proteobacteria;c__Gammaproteobacteria;o__Pseudomonadales;f__Pseudomonadaceae;g__Pseudomonas;s__Pseudomonas frederiksbergensis
&alpha_-1,4-glucan: phosphate &alpha_-maltosyltransferase (EC 2.4.99.16)	GH13	A_68473	k__Bacteria;p__Proteobacteria;c__Gammaproteobacteria;o__Pseudomonadales;f__Pseudomonadaceae;g__Pseudomonas
&alpha_-1,4-glucan: phosphate &alpha_-maltosyltransferase (EC 2.4.99.16)	GH13	A_68475	k__Bacteria;p__Proteobacteria;c__Gammaproteobacteria;o__Pseudomonadales;f__Pseudomonadaceae;g__Pseudomonas;s__Pseudomonas sp. 2822-17
&alpha_-1,4-glucan: phosphate &alpha_-maltosyltransferase (EC 2.4.99.16)	GH13	A_69424	k__Bacteria;p__Firmicutes;c__Bacilli;o__Lactobacillales;f__Lactobacillaceae;g__Lactobacillus;s__Lactobacillus sakei
&alpha_-1,4-glucan: phosphate &alpha_-maltosyltransferase (EC 2.4.99.16)	GH13	A_69591	k__Bacteria;p__Firmicutes;c__Bacilli;o__Lactobacillales;f__Streptococcaceae;g__Lactococcus;s__Lactococcus lactis
&alpha_-1,4-glucan: phosphate &alpha_-maltosyltransferase (EC 2.4.99.16)	GH13	A_73434	k__Bacteria;p__Proteobacteria;c__Gammaproteobacteria;o__Enterobacterales;f__Yersiniaceae;g__Rahnella
&alpha_-1,4-glucan: phosphate &alpha_-maltosyltransferase (EC 2.4.99.16)	GH13	A_74446	k__Bacteria;p__Firmicutes;c__Bacilli;o__Lactobacillales;f__Leuconostocaceae;g__Leuconostoc;s__Leuconostoc mesenteroides
&alpha_-1,4-glucan: phosphate &alpha_-maltosyltransferase (EC 2.4.99.16)	GH13	A_75214	k__Bacteria;p__Proteobacteria;c__Gammaproteobacteria;o__Pseudomonadales;f__Pseudomonadaceae;g__Pseudomonas;s__Pseudomonas taetrolens
&alpha_-1,4-glucan: phosphate &alpha_-maltosyltransferase (EC 2.4.99.16)	GH13	A_77640	k__Bacteria;p__Firmicutes;c__Bacilli;o__Lactobacillales;f__Leuconostocaceae;g__Leuconostoc
&alpha_-1,4-glucan: phosphate &alpha_-maltosyltransferase (EC 2.4.99.16)	GH13	A_79575	k__Bacteria
&alpha_-1,4-glucan: phosphate &alpha_-maltosyltransferase (EC 2.4.99.16)	GH13	A_81091	k__Bacteria
&alpha_-1,4-glucan: phosphate &alpha_-maltosyltransferase (EC 2.4.99.16)	GH13	A_81688	k__Bacteria;p__Proteobacteria;c__Gammaproteobacteria;o__Pseudomonadales;f__Pseudomonadaceae;g__Pseudomonas
&alpha_-1,4-glucan: phosphate &alpha_-maltosyltransferase (EC 2.4.99.16)	GH13	A_8183	k__Bacteria;p__Proteobacteria;c__Gammaproteobacteria;o__Pseudomonadales;f__Pseudomonadaceae;g__Pseudomonas
&alpha_-1,4-glucan: phosphate &alpha_-maltosyltransferase (EC 2.4.99.16)	GH13	A_82895	k__Bacteria;p__Proteobacteria;c__Gammaproteobacteria;o__Pseudomonadales;f__Pseudomonadaceae;g__Pseudomonas;s__Pseudomonas frederiksbergensis
&alpha_-1,4-glucan: phosphate &alpha_-maltosyltransferase (EC 2.4.99.16)	GH13	A_84189	k__Bacteria;p__Proteobacteria;c__Gammaproteobacteria;o__Pseudomonadales;f__Pseudomonadaceae;g__Pseudomonas;s__Pseudomonas syringae
&alpha_-1,4-glucan: phosphate &alpha_-maltosyltransferase (EC 2.4.99.16)	GH13	A_84437	k__Bacteria;p__Proteobacteria;c__Gammaproteobacteria;o__Enterobacterales;f__Yersiniaceae;g__Rahnella
&alpha_-1,4-glucan: phosphate &alpha_-maltosyltransferase (EC 2.4.99.16)	GH13	A_85158	k__Bacteria;p__Proteobacteria;c__Gammaproteobacteria;o__Pseudomonadales;f__Pseudomonadaceae;g__Pseudomonas
&alpha_-1,4-glucan: phosphate &alpha_-maltosyltransferase (EC 2.4.99.16)	GH13	A_85301	k__Bacteria;p__Proteobacteria;c__Gammaproteobacteria;o__Pseudomonadales;f__Pseudomonadaceae;g__Pseudomonas
&alpha_-1,4-glucan: phosphate &alpha_-maltosyltransferase (EC 2.4.99.16)	GH13	A_86106	k__Bacteria;p__Proteobacteria;c__Gammaproteobacteria;o__Pseudomonadales;f__Pseudomonadaceae;g__Pseudomonas
&alpha_-1,4-glucan: phosphate &alpha_-maltosyltransferase (EC 2.4.99.16)	GH13	A_86467	k__Bacteria;p__Proteobacteria;c__Gammaproteobacteria;o__Enterobacterales;f__Yersiniaceae;g__Serratia;s__Serratia sp. BW106
&alpha_-1,4-glucan: phosphate &alpha_-maltosyltransferase (EC 2.4.99.16)	GH13	A_86588	k__Bacteria;p__Proteobacteria;c__Gammaproteobacteria;o__Enterobacterales;f__Erwiniaceae;g__Pantoea
&alpha_-1,4-glucan: phosphate &alpha_-maltosyltransferase (EC 2.4.99.16)	GH13	A_87164	k__Bacteria;p__Proteobacteria;c__Gammaproteobacteria;o__Enterobacterales;f__Yersiniaceae;g__Rahnella
&alpha_-1,4-glucan: phosphate &alpha_-maltosyltransferase (EC 2.4.99.16)	GH13	A_87878	k__Bacteria;p__Firmicutes;c__Bacilli;o__Lactobacillales;f__Leuconostocaceae;g__Leuconostoc;s__Leuconostoc mesenteroides
&alpha_-1,4-glucan: phosphate &alpha_-maltosyltransferase (EC 2.4.99.16)	GH13	A_8905	k__Bacteria;p__Proteobacteria;c__Gammaproteobacteria;o__Alteromonadales;f__Shewanellaceae;g__Shewanella
&alpha_-1,4-glucan: phosphate &alpha_-maltosyltransferase (EC 2.4.99.16)	GH13	A_8907	k__Bacteria;p__Proteobacteria;c__Gammaproteobacteria;o__Alteromonadales;f__Shewanellaceae;g__Shewanella
&alpha_-1,4-glucan: phosphate &alpha_-maltosyltransferase (EC 2.4.99.16)	GH13	A_8908	k__Bacteria;p__Proteobacteria;c__Gammaproteobacteria;o__Alteromonadales;f__Shewanellaceae;g__Shewanella
&alpha_-1,4-glucan: phosphate &alpha_-maltosyltransferase (EC 2.4.99.16)	GH13	A_89928	k__Bacteria;p__Proteobacteria;c__Gammaproteobacteria;o__Pseudomonadales;f__Pseudomonadaceae;g__Pseudomonas;s__Pseudomonas silesiensis
&alpha_-1,4-glucan: phosphate &alpha_-maltosyltransferase (EC 2.4.99.16)	GH13	A_90732	k__Bacteria;p__Proteobacteria;c__Gammaproteobacteria;o__Pseudomonadales;f__Pseudomonadaceae;g__Pseudomonas
&alpha_-1,4-glucan: phosphate &alpha_-maltosyltransferase (EC 2.4.99.16)	GH13	A_90885	k__Bacteria;p__Proteobacteria;c__Gammaproteobacteria;o__Pseudomonadales;f__Pseudomonadaceae;g__Pseudomonas;s__Pseudomonas fragi
&alpha_-1,4-glucan: phosphate &alpha_-maltosyltransferase (EC 2.4.99.16)	GH13	A_92379	k__Bacteria;p__Proteobacteria;c__Gammaproteobacteria;o__Pseudomonadales;f__Pseudomonadaceae;g__Pseudomonas
&alpha_-1,4-glucan: phosphate &alpha_-maltosyltransferase (EC 2.4.99.16)	GH13	A_95546	k__Bacteria;p__Proteobacteria;c__Gammaproteobacteria;o__Pseudomonadales;f__Pseudomonadaceae;g__Pseudomonas
&alpha_-1,4-glucan: phosphate &alpha_-maltosyltransferase (EC 2.4.99.16)	GH13	A_97206	k__Bacteria
&alpha_-1,4-glucan: phosphate &alpha_-maltosyltransferase (EC 2.4.99.16)	GH13	A_98983	k__Bacteria;p__Proteobacteria;c__Gammaproteobacteria;o__Pseudomonadales;f__Pseudomonadaceae;g__Pseudomonas;s__Pseudomonas syringae
&alpha_-1,4-glucan: phosphate &alpha_-maltosyltransferase (EC 2.4.99.16)	GH13	A_99718	k__Bacteria;p__Proteobacteria;c__Gammaproteobacteria;o__Alteromonadales;f__Shewanellaceae;g__Shewanella
&alpha_-1,4-glucan: phosphate &alpha_-maltosyltransferase (EC 2.4.99.16)	GH13	B_100534	k__Bacteria;p__Proteobacteria;c__Gammaproteobacteria;o__Enterobacterales;f__Yersiniaceae;g__Serratia
&alpha_-1,4-glucan: phosphate &alpha_-maltosyltransferase (EC 2.4.99.16)	GH13	B_10240	k__Bacteria;p__Bacteroidetes;c__Sphingobacteriia;o__Sphingobacteriales;f__Sphingobacteriaceae;g__Pedobacter
&alpha_-1,4-glucan: phosphate &alpha_-maltosyltransferase (EC 2.4.99.16)	GH13	B_105578	k__Bacteria;p__Proteobacteria;c__Gammaproteobacteria;o__Enterobacterales;f__Yersiniaceae;g__Rahnella
&alpha_-1,4-glucan: phosphate &alpha_-maltosyltransferase (EC 2.4.99.16)	GH13	B_106247	k__Bacteria;p__Proteobacteria;c__Gammaproteobacteria;o__Enterobacterales;f__Yersiniaceae;g__Rahnella
&alpha_-1,4-glucan: phosphate &alpha_-maltosyltransferase (EC 2.4.99.16)	GH13	B_107670	k__Bacteria;p__Proteobacteria;c__Gammaproteobacteria;o__Pseudomonadales;f__Pseudomonadaceae;g__Pseudomonas;s__Pseudomonas syringae
&alpha_-1,4-glucan: phosphate &alpha_-maltosyltransferase (EC 2.4.99.16)	GH13	B_107727	k__Bacteria;p__Proteobacteria;c__Gammaproteobacteria;o__Pseudomonadales;f__Pseudomonadaceae;g__Pseudomonas
&alpha_-1,4-glucan: phosphate &alpha_-maltosyltransferase (EC 2.4.99.16)	GH13	B_109529	k__Bacteria;p__Proteobacteria;c__Gammaproteobacteria;o__Pseudomonadales;f__Pseudomonadaceae;g__Pseudomonas;s__Pseudomonas fragi
&alpha_-1,4-glucan: phosphate &alpha_-maltosyltransferase (EC 2.4.99.16)	GH13	B_109847	k__Bacteria;p__Proteobacteria;c__Gammaproteobacteria;o__Enterobacterales;f__Yersiniaceae;g__Rahnella
&alpha_-1,4-glucan: phosphate &alpha_-maltosyltransferase (EC 2.4.99.16)	GH13	B_110437	k__Bacteria
&alpha_-1,4-glucan: phosphate &alpha_-maltosyltransferase (EC 2.4.99.16)	GH13	B_110939	k__Bacteria;p__Proteobacteria;c__Gammaproteobacteria;o__Xanthomonadales;f__Xanthomonadaceae;g__Stenotrophomonas
&alpha_-1,4-glucan: phosphate &alpha_-maltosyltransferase (EC 2.4.99.16)	GH13	B_114472	k__Bacteria;p__Proteobacteria;c__Gammaproteobacteria;o__Pseudomonadales;f__Pseudomonadaceae;g__Pseudomonas
&alpha_-1,4-glucan: phosphate &alpha_-maltosyltransferase (EC 2.4.99.16)	GH13	B_11555	k__Bacteria;p__Firmicutes;c__Bacilli;o__Lactobacillales;f__Leuconostocaceae;g__Leuconostoc;s__Leuconostoc carnosum
&alpha_-1,4-glucan: phosphate &alpha_-maltosyltransferase (EC 2.4.99.16)	GH13	B_119332	k__Bacteria;p__Proteobacteria;c__Gammaproteobacteria;o__Pseudomonadales;f__Pseudomonadaceae;g__Pseudomonas
&alpha_-1,4-glucan: phosphate &alpha_-maltosyltransferase (EC 2.4.99.16)	GH13	B_120489	k__Bacteria;p__Proteobacteria;c__Gammaproteobacteria;o__Xanthomonadales;f__Xanthomonadaceae;g__Stenotrophomonas
&alpha_-1,4-glucan: phosphate &alpha_-maltosyltransferase (EC 2.4.99.16)	GH13	B_121516	k__Bacteria;p__Proteobacteria;c__Gammaproteobacteria;o__Pseudomonadales;f__Pseudomonadaceae;g__Pseudomonas
&alpha_-1,4-glucan: phosphate &alpha_-maltosyltransferase (EC 2.4.99.16)	GH13	B_124833	k__Bacteria;p__Firmicutes;c__Bacilli;o__Lactobacillales;f__Leuconostocaceae;g__Leuconostoc;s__Leuconostoc gelidum
&alpha_-1,4-glucan: phosphate &alpha_-maltosyltransferase (EC 2.4.99.16)	GH13	B_125247	k__Bacteria;p__Proteobacteria;c__Gammaproteobacteria;o__Pseudomonadales;f__Pseudomonadaceae;g__Pseudomonas;s__Pseudomonas frederiksbergensis
&alpha_-1,4-glucan: phosphate &alpha_-maltosyltransferase (EC 2.4.99.16)	GH13	B_127604	k__Bacteria;p__Proteobacteria;c__Gammaproteobacteria;o__Pseudomonadales;f__Pseudomonadaceae;g__Pseudomonas
&alpha_-1,4-glucan: phosphate &alpha_-maltosyltransferase (EC 2.4.99.16)	GH13	B_129697	k__Bacteria;p__Proteobacteria;c__Gammaproteobacteria;o__Pseudomonadales;f__Pseudomonadaceae;g__Pseudomonas;s__Pseudomonas silesiensis
&alpha_-1,4-glucan: phosphate &alpha_-maltosyltransferase (EC 2.4.99.16)	GH13	B_130712	k__Bacteria;p__Proteobacteria;c__Gammaproteobacteria;o__Pseudomonadales;f__Pseudomonadaceae;g__Pseudomonas;s__Pseudomonas silesiensis
&alpha_-1,4-glucan: phosphate &alpha_-maltosyltransferase (EC 2.4.99.16)	GH13	B_132323	k__Bacteria;p__Proteobacteria;c__Gammaproteobacteria;o__Pseudomonadales;f__Pseudomonadaceae;g__Pseudomonas;s__Pseudomonas syringae
&alpha_-1,4-glucan: phosphate &alpha_-maltosyltransferase (EC 2.4.99.16)	GH13	B_133718	k__Bacteria;p__Proteobacteria;c__Alphaproteobacteria;o__Rhizobiales;f__Rhizobiaceae;g__Agrobacterium
&alpha_-1,4-glucan: phosphate &alpha_-maltosyltransferase (EC 2.4.99.16)	GH13	B_135010	k__Bacteria;p__Proteobacteria;c__Gammaproteobacteria;o__Pseudomonadales;f__Pseudomonadaceae;g__Pseudomonas
&alpha_-1,4-glucan: phosphate &alpha_-maltosyltransferase (EC 2.4.99.16)	GH13	B_136087	k__Bacteria;p__Proteobacteria;c__Gammaproteobacteria;o__Pseudomonadales;f__Pseudomonadaceae;g__Pseudomonas
&alpha_-1,4-glucan: phosphate &alpha_-maltosyltransferase (EC 2.4.99.16)	GH13	B_137499	k__Bacteria;p__Proteobacteria;c__Gammaproteobacteria;o__Enterobacterales;f__Yersiniaceae;g__Rahnella;s__Rahnella aquatilis
&alpha_-1,4-glucan: phosphate &alpha_-maltosyltransferase (EC 2.4.99.16)	GH13	B_138716	k__Bacteria;p__Firmicutes;c__Bacilli;o__Lactobacillales;f__Leuconostocaceae;g__Leuconostoc;s__Leuconostoc gelidum
&alpha_-1,4-glucan: phosphate &alpha_-maltosyltransferase (EC 2.4.99.16)	GH13	B_138846	k__Bacteria;p__Bacteroidetes;c__Sphingobacteriia;o__Sphingobacteriales;f__Sphingobacteriaceae;g__Pedobacter;s__Pedobacter steynii
&alpha_-1,4-glucan: phosphate &alpha_-maltosyltransferase (EC 2.4.99.16)	GH13	B_139070	k__Bacteria;p__Proteobacteria;c__Gammaproteobacteria;o__Enterobacterales;f__Erwiniaceae;g__Erwinia;s__Erwinia gerundensis
&alpha_-1,4-glucan: phosphate &alpha_-maltosyltransferase (EC 2.4.99.16)	GH13	B_14090	k__Bacteria;p__Proteobacteria;c__Gammaproteobacteria;o__Pseudomonadales;f__Pseudomonadaceae;g__Pseudomonas
&alpha_-1,4-glucan: phosphate &alpha_-maltosyltransferase (EC 2.4.99.16)	GH13	B_143089	k__Bacteria;p__Proteobacteria;c__Alphaproteobacteria;o__Rhizobiales;f__Rhizobiaceae
&alpha_-1,4-glucan: phosphate &alpha_-maltosyltransferase (EC 2.4.99.16)	GH13	B_144465	k__Bacteria;p__Proteobacteria;c__Gammaproteobacteria;o__Pseudomonadales;f__Pseudomonadaceae;g__Pseudomonas
&alpha_-1,4-glucan: phosphate &alpha_-maltosyltransferase (EC 2.4.99.16)	GH13	B_147060	k__Bacteria;p__Proteobacteria;c__Gammaproteobacteria;o__Enterobacterales;f__Erwiniaceae;g__Erwinia;s__Erwinia persicina
&alpha_-1,4-glucan: phosphate &alpha_-maltosyltransferase (EC 2.4.99.16)	GH13	B_147297	k__Bacteria;p__Firmicutes;c__Bacilli;o__Lactobacillales;f__Lactobacillaceae;g__Lactobacillus
&alpha_-1,4-glucan: phosphate &alpha_-maltosyltransferase (EC 2.4.99.16)	GH13	B_14754	k__Bacteria;p__Proteobacteria;c__Gammaproteobacteria;o__Xanthomonadales;f__Xanthomonadaceae;g__Stenotrophomonas;s__Stenotrophomonas maltophilia
&alpha_-1,4-glucan: phosphate &alpha_-maltosyltransferase (EC 2.4.99.16)	GH13	B_148509	k__Bacteria;p__Proteobacteria;c__Gammaproteobacteria;o__Enterobacterales;f__Erwiniaceae;g__Erwinia;s__Erwinia persicina
&alpha_-1,4-glucan: phosphate &alpha_-maltosyltransferase (EC 2.4.99.16)	GH13	B_15461	k__Bacteria;p__Firmicutes;c__Bacilli;o__Lactobacillales;f__Leuconostocaceae;g__Leuconostoc;s__Leuconostoc gelidum
&alpha_-1,4-glucan: phosphate &alpha_-maltosyltransferase (EC 2.4.99.16)	GH13	B_154902	k__Bacteria;p__Proteobacteria;c__Gammaproteobacteria;o__Pseudomonadales;f__Pseudomonadaceae;g__Pseudomonas
&alpha_-1,4-glucan: phosphate &alpha_-maltosyltransferase (EC 2.4.99.16)	GH13	B_156172	k__Bacteria;p__Proteobacteria;c__Gammaproteobacteria;o__Pseudomonadales
&alpha_-1,4-glucan: phosphate &alpha_-maltosyltransferase (EC 2.4.99.16)	GH13	B_157873	k__Bacteria;p__Proteobacteria;c__Gammaproteobacteria;o__Enterobacterales;f__Erwiniaceae;g__Erwinia;s__Erwinia sp. OLMDLW33
&alpha_-1,4-glucan: phosphate &alpha_-maltosyltransferase (EC 2.4.99.16)	GH13	B_158844	k__Bacteria;p__Proteobacteria;c__Gammaproteobacteria;o__Xanthomonadales;f__Xanthomonadaceae;g__Stenotrophomonas;s__Stenotrophomonas maltophilia
&alpha_-1,4-glucan: phosphate &alpha_-maltosyltransferase (EC 2.4.99.16)	GH13	B_160317	k__Bacteria;p__Proteobacteria;c__Gammaproteobacteria;o__Pseudomonadales;f__Pseudomonadaceae;g__Pseudomonas
&alpha_-1,4-glucan: phosphate &alpha_-maltosyltransferase (EC 2.4.99.16)	GH13	B_162148	k__Bacteria;p__Proteobacteria;c__Gammaproteobacteria;o__Enterobacterales;f__Yersiniaceae;g__Rahnella
&alpha_-1,4-glucan: phosphate &alpha_-maltosyltransferase (EC 2.4.99.16)	GH13	B_163522	k__Bacteria;p__Proteobacteria;c__Gammaproteobacteria;o__Pseudomonadales;f__Pseudomonadaceae;g__Pseudomonas;s__Pseudomonas silesiensis
&alpha_-1,4-glucan: phosphate &alpha_-maltosyltransferase (EC 2.4.99.16)	GH13	B_163602	k__Bacteria;p__Proteobacteria;c__Gammaproteobacteria;o__Enterobacterales;f__Yersiniaceae;g__Serratia;s__Serratia sp. Leaf51
&alpha_-1,4-glucan: phosphate &alpha_-maltosyltransferase (EC 2.4.99.16)	GH13	B_163841	k__Bacteria;p__Proteobacteria;c__Gammaproteobacteria;o__Xanthomonadales;f__Xanthomonadaceae
&alpha_-1,4-glucan: phosphate &alpha_-maltosyltransferase (EC 2.4.99.16)	GH13	B_166597	k__Bacteria;p__Proteobacteria;c__Gammaproteobacteria;o__Xanthomonadales;f__Xanthomonadaceae;g__Stenotrophomonas;s__Stenotrophomonas maltophilia
&alpha_-1,4-glucan: phosphate &alpha_-maltosyltransferase (EC 2.4.99.16)	GH13	B_166697	k__Bacteria;p__Proteobacteria;c__Gammaproteobacteria;o__Pseudomonadales;f__Pseudomonadaceae;g__Pseudomonas
&alpha_-1,4-glucan: phosphate &alpha_-maltosyltransferase (EC 2.4.99.16)	GH13	B_1722	k__Bacteria;p__Proteobacteria;c__Gammaproteobacteria;o__Xanthomonadales;f__Xanthomonadaceae;g__Stenotrophomonas;s__Stenotrophomonas maltophilia
&alpha_-1,4-glucan: phosphate &alpha_-maltosyltransferase (EC 2.4.99.16)	GH13	B_18848	k__Bacteria;p__Firmicutes;c__Bacilli;o__Lactobacillales;f__Streptococcaceae;g__Lactococcus;s__Lactococcus lactis
&alpha_-1,4-glucan: phosphate &alpha_-maltosyltransferase (EC 2.4.99.16)	GH13	B_20109	k__Bacteria;p__Proteobacteria;c__Gammaproteobacteria;o__Pseudomonadales;f__Pseudomonadaceae;g__Pseudomonas
&alpha_-1,4-glucan: phosphate &alpha_-maltosyltransferase (EC 2.4.99.16)	GH13	B_23255	k__Bacteria
&alpha_-1,4-glucan: phosphate &alpha_-maltosyltransferase (EC 2.4.99.16)	GH13	B_2379	k__Bacteria;p__Proteobacteria;c__Gammaproteobacteria;o__Pseudomonadales;f__Pseudomonadaceae;g__Pseudomonas;s__Pseudomonas taetrolens
&alpha_-1,4-glucan: phosphate &alpha_-maltosyltransferase (EC 2.4.99.16)	GH13	B_2381	k__Bacteria;p__Proteobacteria;c__Gammaproteobacteria;o__Pseudomonadales;f__Pseudomonadaceae;g__Pseudomonas
&alpha_-1,4-glucan: phosphate &alpha_-maltosyltransferase (EC 2.4.99.16)	GH13	B_24486	k__Bacteria;p__Firmicutes;c__Bacilli;o__Lactobacillales;f__Leuconostocaceae;g__Leuconostoc;s__Leuconostoc citreum
&alpha_-1,4-glucan: phosphate &alpha_-maltosyltransferase (EC 2.4.99.16)	GH13	B_26499	k__Bacteria;p__Proteobacteria;c__Gammaproteobacteria;o__Pseudomonadales;f__Pseudomonadaceae;g__Pseudomonas;s__Pseudomonas taetrolens
&alpha_-1,4-glucan: phosphate &alpha_-maltosyltransferase (EC 2.4.99.16)	GH13	B_27630	k__Bacteria;p__Proteobacteria;c__Gammaproteobacteria;o__Pseudomonadales;f__Pseudomonadaceae;g__Pseudomonas
&alpha_-1,4-glucan: phosphate &alpha_-maltosyltransferase (EC 2.4.99.16)	GH13	B_27984	k__Bacteria;p__Firmicutes;c__Bacilli;o__Lactobacillales;f__Lactobacillaceae;g__Lactobacillus;s__Lactobacillus sakei
&alpha_-1,4-glucan: phosphate &alpha_-maltosyltransferase (EC 2.4.99.16)	GH13	B_31948	k__Bacteria;p__Firmicutes;c__Bacilli;o__Lactobacillales;f__Leuconostocaceae;g__Leuconostoc;s__Leuconostoc gelidum
&alpha_-1,4-glucan: phosphate &alpha_-maltosyltransferase (EC 2.4.99.16)	GH13	B_34684	k__Bacteria;p__Proteobacteria;c__Gammaproteobacteria;o__Xanthomonadales;f__Xanthomonadaceae;g__Stenotrophomonas;s__Stenotrophomonas maltophilia
&alpha_-1,4-glucan: phosphate &alpha_-maltosyltransferase (EC 2.4.99.16)	GH13	B_39105	k__Bacteria;p__Proteobacteria;c__Gammaproteobacteria;o__Enterobacterales;f__Yersiniaceae;g__Rahnella
&alpha_-1,4-glucan: phosphate &alpha_-maltosyltransferase (EC 2.4.99.16)	GH13	B_40853	k__Bacteria;p__Proteobacteria;c__Gammaproteobacteria;o__Pseudomonadales;f__Pseudomonadaceae;g__Pseudomonas
&alpha_-1,4-glucan: phosphate &alpha_-maltosyltransferase (EC 2.4.99.16)	GH13	B_41483	k__Bacteria;p__Proteobacteria;c__Gammaproteobacteria;o__Enterobacterales
&alpha_-1,4-glucan: phosphate &alpha_-maltosyltransferase (EC 2.4.99.16)	GH13	B_48602	k__Bacteria;p__Proteobacteria;c__Gammaproteobacteria;o__Pseudomonadales;f__Pseudomonadaceae;g__Pseudomonas
&alpha_-1,4-glucan: phosphate &alpha_-maltosyltransferase (EC 2.4.99.16)	GH13	B_48979	k__Bacteria;p__Proteobacteria;c__Gammaproteobacteria;o__Pseudomonadales;f__Pseudomonadaceae;g__Pseudomonas;s__Pseudomonas fragi
&alpha_-1,4-glucan: phosphate &alpha_-maltosyltransferase (EC 2.4.99.16)	GH13	B_49396	k__Bacteria;p__Proteobacteria;c__Gammaproteobacteria;o__Pseudomonadales;f__Pseudomonadaceae;g__Pseudomonas
&alpha_-1,4-glucan: phosphate &alpha_-maltosyltransferase (EC 2.4.99.16)	GH13	B_57857	k__Bacteria;p__Proteobacteria;c__Gammaproteobacteria;o__Pseudomonadales;f__Pseudomonadaceae;g__Pseudomonas
&alpha_-1,4-glucan: phosphate &alpha_-maltosyltransferase (EC 2.4.99.16)	GH13	B_60709	k__Bacteria;p__Proteobacteria;c__Gammaproteobacteria;o__Pseudomonadales;f__Pseudomonadaceae;g__Pseudomonas
&alpha_-1,4-glucan: phosphate &alpha_-maltosyltransferase (EC 2.4.99.16)	GH13	B_7239	k__Bacteria;p__Proteobacteria;c__Gammaproteobacteria;o__Enterobacterales;f__Yersiniaceae;g__Rahnella
&alpha_-1,4-glucan: phosphate &alpha_-maltosyltransferase (EC 2.4.99.16)	GH13	B_75923	k__Bacteria;p__Firmicutes;c__Bacilli;o__Lactobacillales;f__Leuconostocaceae;g__Leuconostoc;s__Leuconostoc gelidum
&alpha_-1,4-glucan: phosphate &alpha_-maltosyltransferase (EC 2.4.99.16)	GH13	B_79149	k__Bacteria;p__Proteobacteria;c__Gammaproteobacteria;o__Pseudomonadales;f__Pseudomonadaceae;g__Pseudomonas
&alpha_-1,4-glucan: phosphate &alpha_-maltosyltransferase (EC 2.4.99.16)	GH13	B_79151	k__Bacteria;p__Proteobacteria;c__Gammaproteobacteria;o__Pseudomonadales;f__Pseudomonadaceae;g__Pseudomonas
&alpha_-1,4-glucan: phosphate &alpha_-maltosyltransferase (EC 2.4.99.16)	GH13	B_84107	k__Bacteria;p__Firmicutes;c__Bacilli;o__Lactobacillales;f__Leuconostocaceae;g__Leuconostoc;s__Leuconostoc citreum
&alpha_-1,4-glucan: phosphate &alpha_-maltosyltransferase (EC 2.4.99.16)	GH13	B_84783	k__Bacteria;p__Firmicutes;c__Bacilli;o__Lactobacillales;f__Leuconostocaceae;g__Leuconostoc;s__Leuconostoc citreum
&alpha_-1,4-glucan: phosphate &alpha_-maltosyltransferase (EC 2.4.99.16)	GH13	B_90258	k__Bacteria;p__Proteobacteria;c__Gammaproteobacteria;o__Pseudomonadales;f__Pseudomonadaceae;g__Pseudomonas;s__Pseudomonas fragi
&alpha_-1,4-glucan: phosphate &alpha_-maltosyltransferase (EC 2.4.99.16)	GH13	B_90330	k__Bacteria;p__Proteobacteria;c__Gammaproteobacteria;o__Pseudomonadales;f__Pseudomonadaceae;g__Pseudomonas;s__Pseudomonas taetrolens
&alpha_-1,4-glucan: phosphate &alpha_-maltosyltransferase (EC 2.4.99.16)	GH13	B_92748	k__Bacteria;p__Proteobacteria;c__Gammaproteobacteria;o__Pseudomonadales;f__Pseudomonadaceae;g__Pseudomonas
&alpha_-1,4-glucan: phosphate &alpha_-maltosyltransferase (EC 2.4.99.16)	GH13	B_94604	k__Bacteria;p__Firmicutes;c__Bacilli;o__Lactobacillales;f__Leuconostocaceae;g__Leuconostoc;s__Leuconostoc gelidum
&alpha_-1,4-glucan: phosphate &alpha_-maltosyltransferase (EC 2.4.99.16)	GH13	B_94909	k__Bacteria;p__Proteobacteria;c__Gammaproteobacteria;o__Pseudomonadales;f__Pseudomonadaceae;g__Pseudomonas;s__Pseudomonas sp. VI4.1
&alpha_-1,4-glucan: phosphate &alpha_-maltosyltransferase (EC 2.4.99.16)	GH13	B_95367	k__Bacteria;p__Proteobacteria;c__Gammaproteobacteria;o__Enterobacterales;f__Yersiniaceae;g__Rahnella;s__Rahnella sp. WP5
&alpha_-1,4-glucan: phosphate &alpha_-maltosyltransferase (EC 2.4.99.16)	GH13	B_9707	k__Bacteria;p__Firmicutes;c__Bacilli;o__Lactobacillales;f__Leuconostocaceae;g__Leuconostoc;s__Leuconostoc citreum
&alpha_-1,4-glucan: phosphate &alpha_-maltosyltransferase (EC 2.4.99.16)	GH13	B_97798	k__Bacteria
&alpha_-1,4-glucan: phosphate &alpha_-maltosyltransferase (EC 2.4.99.16)	GH13	C_102676	k__Bacteria;p__Proteobacteria;c__Gammaproteobacteria;o__Pseudomonadales;f__Pseudomonadaceae;g__Pseudomonas
&alpha_-1,4-glucan: phosphate &alpha_-maltosyltransferase (EC 2.4.99.16)	GH13	C_105085	k__Bacteria;p__Proteobacteria;c__Gammaproteobacteria;o__Pseudomonadales;f__Pseudomonadaceae;g__Pseudomonas;s__Pseudomonas frederiksbergensis
&alpha_-1,4-glucan: phosphate &alpha_-maltosyltransferase (EC 2.4.99.16)	GH13	C_10559	k__Bacteria;p__Proteobacteria;c__Gammaproteobacteria;o__Pseudomonadales;f__Pseudomonadaceae;g__Pseudomonas;s__Pseudomonas frederiksbergensis
&alpha_-1,4-glucan: phosphate &alpha_-maltosyltransferase (EC 2.4.99.16)	GH13	C_107445	k__Bacteria;p__Firmicutes;c__Bacilli;o__Lactobacillales;f__Streptococcaceae;g__Lactococcus;s__Lactococcus lactis
&alpha_-1,4-glucan: phosphate &alpha_-maltosyltransferase (EC 2.4.99.16)	GH13	C_111047	k__Bacteria;p__Proteobacteria;c__Gammaproteobacteria;o__Enterobacterales;f__Erwiniaceae;g__Erwinia;s__Erwinia persicina
&alpha_-1,4-glucan: phosphate &alpha_-maltosyltransferase (EC 2.4.99.16)	GH13	C_111129	k__Bacteria;p__Proteobacteria;c__Gammaproteobacteria;o__Enterobacterales;f__Yersiniaceae;g__Rahnella
&alpha_-1,4-glucan: phosphate &alpha_-maltosyltransferase (EC 2.4.99.16)	GH13	C_115205	k__Bacteria;p__Firmicutes;c__Bacilli;o__Lactobacillales;f__Leuconostocaceae;g__Weissella;s__Weissella cibaria
&alpha_-1,4-glucan: phosphate &alpha_-maltosyltransferase (EC 2.4.99.16)	GH13	C_119001	k__Bacteria;p__Proteobacteria;c__Gammaproteobacteria;o__Enterobacterales;f__Erwiniaceae;g__Erwinia;s__Erwinia persicina
&alpha_-1,4-glucan: phosphate &alpha_-maltosyltransferase (EC 2.4.99.16)	GH13	C_119863	k__Bacteria;p__Firmicutes;c__Bacilli;o__Lactobacillales;f__Leuconostocaceae;g__Leuconostoc;s__Leuconostoc citreum
&alpha_-1,4-glucan: phosphate &alpha_-maltosyltransferase (EC 2.4.99.16)	GH13	C_120385	k__Bacteria;p__Proteobacteria;c__Gammaproteobacteria;o__Pseudomonadales;f__Pseudomonadaceae;g__Pseudomonas;s__Pseudomonas syringae
&alpha_-1,4-glucan: phosphate &alpha_-maltosyltransferase (EC 2.4.99.16)	GH13	C_123653	k__Bacteria;p__Proteobacteria;c__Gammaproteobacteria;o__Pseudomonadales;f__Pseudomonadaceae;g__Pseudomonas
&alpha_-1,4-glucan: phosphate &alpha_-maltosyltransferase (EC 2.4.99.16)	GH13	C_124694	k__Bacteria;p__Proteobacteria;c__Gammaproteobacteria;o__Pseudomonadales;f__Pseudomonadaceae;g__Pseudomonas
&alpha_-1,4-glucan: phosphate &alpha_-maltosyltransferase (EC 2.4.99.16)	GH13	C_125256	k__Bacteria;p__Proteobacteria;c__Gammaproteobacteria;o__Pseudomonadales;f__Pseudomonadaceae;g__Pseudomonas
&alpha_-1,4-glucan: phosphate &alpha_-maltosyltransferase (EC 2.4.99.16)	GH13	C_125724	k__Bacteria;p__Firmicutes;c__Bacilli;o__Lactobacillales;f__Leuconostocaceae;g__Leuconostoc;s__Leuconostoc gelidum
&alpha_-1,4-glucan: phosphate &alpha_-maltosyltransferase (EC 2.4.99.16)	GH13	C_127636	k__Bacteria;p__Proteobacteria;c__Gammaproteobacteria;o__Pseudomonadales;f__Pseudomonadaceae;g__Pseudomonas
&alpha_-1,4-glucan: phosphate &alpha_-maltosyltransferase (EC 2.4.99.16)	GH13	C_127637	k__Bacteria;p__Proteobacteria;c__Gammaproteobacteria;o__Pseudomonadales;f__Pseudomonadaceae;g__Pseudomonas
&alpha_-1,4-glucan: phosphate &alpha_-maltosyltransferase (EC 2.4.99.16)	GH13	C_127646	k__Bacteria;p__Proteobacteria;c__Gammaproteobacteria;o__Pseudomonadales;f__Pseudomonadaceae;g__Pseudomonas;s__Pseudomonas fragi
&alpha_-1,4-glucan: phosphate &alpha_-maltosyltransferase (EC 2.4.99.16)	GH13	C_132158	k__Bacteria;p__Proteobacteria;c__Gammaproteobacteria;o__Enterobacterales;f__Yersiniaceae;g__Rahnella
&alpha_-1,4-glucan: phosphate &alpha_-maltosyltransferase (EC 2.4.99.16)	GH13	C_133263	k__Bacteria;p__Proteobacteria;c__Gammaproteobacteria;o__Pseudomonadales;f__Pseudomonadaceae;g__Pseudomonas
&alpha_-1,4-glucan: phosphate &alpha_-maltosyltransferase (EC 2.4.99.16)	GH13	C_134471	k__Bacteria;p__Proteobacteria;c__Gammaproteobacteria;o__Pseudomonadales;f__Pseudomonadaceae;g__Pseudomonas
&alpha_-1,4-glucan: phosphate &alpha_-maltosyltransferase (EC 2.4.99.16)	GH13	C_140602	k__Bacteria;p__Proteobacteria;c__Gammaproteobacteria;o__Pseudomonadales;f__Pseudomonadaceae;g__Pseudomonas
&alpha_-1,4-glucan: phosphate &alpha_-maltosyltransferase (EC 2.4.99.16)	GH13	C_141276	k__Bacteria;p__Proteobacteria;c__Alphaproteobacteria;o__Rhizobiales;f__Rhizobiaceae
&alpha_-1,4-glucan: phosphate &alpha_-maltosyltransferase (EC 2.4.99.16)	GH13	C_141289	k__Bacteria;p__Proteobacteria;c__Gammaproteobacteria;o__Pseudomonadales;f__Pseudomonadaceae;g__Pseudomonas;s__Pseudomonas syringae
&alpha_-1,4-glucan: phosphate &alpha_-maltosyltransferase (EC 2.4.99.16)	GH13	C_141956	k__Bacteria;p__Bacteroidetes;c__Flavobacteriia;o__Flavobacteriales;f__Flavobacteriaceae;g__Chryseobacterium;s__Chryseobacterium scophthalmum
&alpha_-1,4-glucan: phosphate &alpha_-maltosyltransferase (EC 2.4.99.16)	GH13	C_143718	k__Bacteria;p__Proteobacteria;c__Gammaproteobacteria;o__Pseudomonadales;f__Pseudomonadaceae;g__Pseudomonas;s__Pseudomonas syringae
&alpha_-1,4-glucan: phosphate &alpha_-maltosyltransferase (EC 2.4.99.16)	GH13	C_146187	k__Bacteria
&alpha_-1,4-glucan: phosphate &alpha_-maltosyltransferase (EC 2.4.99.16)	GH13	C_146536	k__Bacteria;p__Proteobacteria;c__Gammaproteobacteria;o__Pseudomonadales;f__Pseudomonadaceae;g__Pseudomonas
&alpha_-1,4-glucan: phosphate &alpha_-maltosyltransferase (EC 2.4.99.16)	GH13	C_147025	k__Bacteria;p__Proteobacteria;c__Gammaproteobacteria;o__Enterobacterales
&alpha_-1,4-glucan: phosphate &alpha_-maltosyltransferase (EC 2.4.99.16)	GH13	C_147471	k__Bacteria
&alpha_-1,4-glucan: phosphate &alpha_-maltosyltransferase (EC 2.4.99.16)	GH13	C_149278	k__Bacteria;p__Proteobacteria;c__Gammaproteobacteria;o__Enterobacterales;f__Yersiniaceae;g__Rahnella
&alpha_-1,4-glucan: phosphate &alpha_-maltosyltransferase (EC 2.4.99.16)	GH13	C_150170	k__Bacteria;p__Proteobacteria;c__Gammaproteobacteria;o__Pseudomonadales;f__Pseudomonadaceae;g__Pseudomonas
&alpha_-1,4-glucan: phosphate &alpha_-maltosyltransferase (EC 2.4.99.16)	GH13	C_152074	k__Bacteria;p__Proteobacteria;c__Gammaproteobacteria;o__Enterobacterales;f__Yersiniaceae;g__Rahnella
&alpha_-1,4-glucan: phosphate &alpha_-maltosyltransferase (EC 2.4.99.16)	GH13	C_152444	k__Bacteria;p__Proteobacteria;c__Alphaproteobacteria;o__Rhizobiales;f__Rhizobiaceae;g__Agrobacterium
&alpha_-1,4-glucan: phosphate &alpha_-maltosyltransferase (EC 2.4.99.16)	GH13	C_152728	k__Bacteria;p__Proteobacteria
&alpha_-1,4-glucan: phosphate &alpha_-maltosyltransferase (EC 2.4.99.16)	GH13	C_153741	k__Bacteria;p__Proteobacteria;c__Alphaproteobacteria;o__Rhizobiales;f__Rhizobiaceae
&alpha_-1,4-glucan: phosphate &alpha_-maltosyltransferase (EC 2.4.99.16)	GH13	C_156373	k__Bacteria;p__Proteobacteria;c__Gammaproteobacteria;o__Pseudomonadales;f__Pseudomonadaceae;g__Pseudomonas
&alpha_-1,4-glucan: phosphate &alpha_-maltosyltransferase (EC 2.4.99.16)	GH13	C_159820	k__Bacteria;p__Proteobacteria;c__Gammaproteobacteria;o__Enterobacterales;f__Yersiniaceae;g__Rahnella
&alpha_-1,4-glucan: phosphate &alpha_-maltosyltransferase (EC 2.4.99.16)	GH13	C_16062	k__Bacteria;p__Proteobacteria;c__Gammaproteobacteria;o__Pseudomonadales;f__Pseudomonadaceae;g__Pseudomonas
&alpha_-1,4-glucan: phosphate &alpha_-maltosyltransferase (EC 2.4.99.16)	GH13	C_165457	k__Bacteria;p__Proteobacteria;c__Gammaproteobacteria;o__Enterobacterales;f__Erwiniaceae;g__Erwinia;s__Erwinia persicina
&alpha_-1,4-glucan: phosphate &alpha_-maltosyltransferase (EC 2.4.99.16)	GH13	C_165563	k__Bacteria;p__Proteobacteria;c__Gammaproteobacteria;o__Pseudomonadales;f__Pseudomonadaceae;g__Pseudomonas
&alpha_-1,4-glucan: phosphate &alpha_-maltosyltransferase (EC 2.4.99.16)	GH13	C_167533	k__Bacteria;p__Proteobacteria;c__Gammaproteobacteria;o__Enterobacterales;f__Yersiniaceae;g__Rahnella
&alpha_-1,4-glucan: phosphate &alpha_-maltosyltransferase (EC 2.4.99.16)	GH13	C_167660	k__Bacteria;p__Proteobacteria;c__Gammaproteobacteria;o__Pseudomonadales;f__Pseudomonadaceae;g__Pseudomonas
&alpha_-1,4-glucan: phosphate &alpha_-maltosyltransferase (EC 2.4.99.16)	GH13	C_169002	k__Bacteria;p__Proteobacteria;c__Gammaproteobacteria;o__Xanthomonadales;f__Xanthomonadaceae;g__Stenotrophomonas
&alpha_-1,4-glucan: phosphate &alpha_-maltosyltransferase (EC 2.4.99.16)	GH13	C_169895	k__Bacteria;p__Proteobacteria;c__Gammaproteobacteria;o__Pseudomonadales;f__Pseudomonadaceae;g__Pseudomonas
&alpha_-1,4-glucan: phosphate &alpha_-maltosyltransferase (EC 2.4.99.16)	GH13	C_173149	k__Bacteria;p__Proteobacteria;c__Gammaproteobacteria;o__Pseudomonadales
&alpha_-1,4-glucan: phosphate &alpha_-maltosyltransferase (EC 2.4.99.16)	GH13	C_173324	k__Bacteria;p__Proteobacteria;c__Gammaproteobacteria;o__Pseudomonadales;f__Pseudomonadaceae;g__Pseudomonas;s__Pseudomonas syringae
&alpha_-1,4-glucan: phosphate &alpha_-maltosyltransferase (EC 2.4.99.16)	GH13	C_175429	k__Bacteria;p__Firmicutes;c__Bacilli;o__Lactobacillales;f__Lactobacillaceae;g__Lactobacillus;s__Lactobacillus algidus
&alpha_-1,4-glucan: phosphate &alpha_-maltosyltransferase (EC 2.4.99.16)	GH13	C_17597	k__Bacteria;p__Proteobacteria;c__Gammaproteobacteria;o__Pseudomonadales;f__Pseudomonadaceae;g__Pseudomonas;s__Pseudomonas fragi
&alpha_-1,4-glucan: phosphate &alpha_-maltosyltransferase (EC 2.4.99.16)	GH13	C_176071	k__Bacteria;p__Proteobacteria;c__Alphaproteobacteria;o__Rhizobiales
&alpha_-1,4-glucan: phosphate &alpha_-maltosyltransferase (EC 2.4.99.16)	GH13	C_177111	k__Bacteria;p__Proteobacteria;c__Alphaproteobacteria;o__Rhizobiales;f__Rhizobiaceae;g__Agrobacterium
&alpha_-1,4-glucan: phosphate &alpha_-maltosyltransferase (EC 2.4.99.16)	GH13	C_21275	k__Bacteria;p__Proteobacteria;c__Gammaproteobacteria;o__Enterobacterales;f__Yersiniaceae
&alpha_-1,4-glucan: phosphate &alpha_-maltosyltransferase (EC 2.4.99.16)	GH13	C_22281	k__Bacteria;p__Proteobacteria;c__Gammaproteobacteria;o__Pseudomonadales;f__Pseudomonadaceae;g__Pseudomonas;s__Pseudomonas taetrolens
&alpha_-1,4-glucan: phosphate &alpha_-maltosyltransferase (EC 2.4.99.16)	GH13	C_228	k__Bacteria;p__Proteobacteria;c__Gammaproteobacteria;o__Pseudomonadales;f__Pseudomonadaceae;g__Pseudomonas;s__Pseudomonas taetrolens
&alpha_-1,4-glucan: phosphate &alpha_-maltosyltransferase (EC 2.4.99.16)	GH13	C_25935	k__Bacteria;p__Proteobacteria;c__Gammaproteobacteria;o__Pseudomonadales;f__Pseudomonadaceae;g__Pseudomonas
&alpha_-1,4-glucan: phosphate &alpha_-maltosyltransferase (EC 2.4.99.16)	GH13	C_26941	k__Bacteria;p__Proteobacteria;c__Gammaproteobacteria;o__Pseudomonadales;f__Pseudomonadaceae;g__Pseudomonas
&alpha_-1,4-glucan: phosphate &alpha_-maltosyltransferase (EC 2.4.99.16)	GH13	C_30501	k__Bacteria
&alpha_-1,4-glucan: phosphate &alpha_-maltosyltransferase (EC 2.4.99.16)	GH13	C_32280	k__Bacteria
&alpha_-1,4-glucan: phosphate &alpha_-maltosyltransferase (EC 2.4.99.16)	GH13	C_32583	k__Bacteria;p__Proteobacteria;c__Gammaproteobacteria;o__Pseudomonadales;f__Pseudomonadaceae;g__Pseudomonas;s__Pseudomonas fragi
&alpha_-1,4-glucan: phosphate &alpha_-maltosyltransferase (EC 2.4.99.16)	GH13	C_3261	k__Bacteria;p__Firmicutes;c__Bacilli;o__Lactobacillales;f__Leuconostocaceae;g__Leuconostoc;s__Leuconostoc mesenteroides
&alpha_-1,4-glucan: phosphate &alpha_-maltosyltransferase (EC 2.4.99.16)	GH13	C_33480	k__Bacteria;p__Proteobacteria;c__Gammaproteobacteria;o__Pseudomonadales;f__Pseudomonadaceae;g__Pseudomonas
&alpha_-1,4-glucan: phosphate &alpha_-maltosyltransferase (EC 2.4.99.16)	GH13	C_3394	k__Bacteria;p__Proteobacteria;c__Gammaproteobacteria;o__Enterobacterales;f__Erwiniaceae;g__Erwinia;s__Erwinia rhapontici
&alpha_-1,4-glucan: phosphate &alpha_-maltosyltransferase (EC 2.4.99.16)	GH13	C_34911	k__Bacteria;p__Proteobacteria;c__Gammaproteobacteria;o__Enterobacterales;f__Yersiniaceae;g__Rahnella;s__Rahnella victoriana
&alpha_-1,4-glucan: phosphate &alpha_-maltosyltransferase (EC 2.4.99.16)	GH13	C_35743	k__Bacteria;p__Proteobacteria;c__Gammaproteobacteria;o__Pseudomonadales;f__Pseudomonadaceae;g__Pseudomonas
&alpha_-1,4-glucan: phosphate &alpha_-maltosyltransferase (EC 2.4.99.16)	GH13	C_36275	k__Bacteria;p__Proteobacteria;c__Gammaproteobacteria;o__Pseudomonadales;f__Pseudomonadaceae;g__Pseudomonas;s__Pseudomonas frederiksbergensis
&alpha_-1,4-glucan: phosphate &alpha_-maltosyltransferase (EC 2.4.99.16)	GH13	C_3769	k__Bacteria;p__Proteobacteria;c__Gammaproteobacteria;o__Pseudomonadales;f__Pseudomonadaceae;g__Pseudomonas
&alpha_-1,4-glucan: phosphate &alpha_-maltosyltransferase (EC 2.4.99.16)	GH13	C_37883	k__Bacteria;p__Proteobacteria;c__Gammaproteobacteria;o__Enterobacterales;f__Erwiniaceae;g__Erwinia;s__Erwinia persicina
&alpha_-1,4-glucan: phosphate &alpha_-maltosyltransferase (EC 2.4.99.16)	GH13	C_3884	k__Bacteria;p__Proteobacteria;c__Gammaproteobacteria;o__Enterobacterales;f__Yersiniaceae;g__Rahnella
&alpha_-1,4-glucan: phosphate &alpha_-maltosyltransferase (EC 2.4.99.16)	GH13	C_39142	k__Bacteria;p__Proteobacteria;c__Gammaproteobacteria;o__Pseudomonadales;f__Pseudomonadaceae;g__Pseudomonas;s__Pseudomonas taetrolens
&alpha_-1,4-glucan: phosphate &alpha_-maltosyltransferase (EC 2.4.99.16)	GH13	C_40707	k__Bacteria;p__Proteobacteria;c__Gammaproteobacteria;o__Pseudomonadales;f__Pseudomonadaceae;g__Pseudomonas
&alpha_-1,4-glucan: phosphate &alpha_-maltosyltransferase (EC 2.4.99.16)	GH13	C_41355	k__Bacteria;p__Proteobacteria;c__Gammaproteobacteria;o__Enterobacterales;f__Yersiniaceae;g__Rahnella;s__Rahnella victoriana
&alpha_-1,4-glucan: phosphate &alpha_-maltosyltransferase (EC 2.4.99.16)	GH13	C_45668	k__Bacteria;p__Proteobacteria;c__Gammaproteobacteria;o__Enterobacterales;f__Erwiniaceae;g__Erwinia;s__Erwinia persicina
&alpha_-1,4-glucan: phosphate &alpha_-maltosyltransferase (EC 2.4.99.16)	GH13	C_46289	k__Bacteria;p__Proteobacteria;c__Gammaproteobacteria;o__Pseudomonadales;f__Pseudomonadaceae;g__Pseudomonas;s__Pseudomonas frederiksbergensis
&alpha_-1,4-glucan: phosphate &alpha_-maltosyltransferase (EC 2.4.99.16)	GH13	C_4953	k__Bacteria;p__Proteobacteria;c__Gammaproteobacteria;o__Pseudomonadales;f__Pseudomonadaceae;g__Pseudomonas
&alpha_-1,4-glucan: phosphate &alpha_-maltosyltransferase (EC 2.4.99.16)	GH13	C_50904	k__Bacteria;p__Firmicutes;c__Bacilli;o__Lactobacillales;f__Leuconostocaceae;g__Leuconostoc;s__Leuconostoc gelidum
&alpha_-1,4-glucan: phosphate &alpha_-maltosyltransferase (EC 2.4.99.16)	GH13	C_51389	k__Bacteria;p__Proteobacteria;c__Gammaproteobacteria;o__Enterobacterales;f__Yersiniaceae
&alpha_-1,4-glucan: phosphate &alpha_-maltosyltransferase (EC 2.4.99.16)	GH13	C_56261	k__Bacteria;p__Proteobacteria;c__Gammaproteobacteria;o__Enterobacterales;f__Yersiniaceae;g__Rahnella;s__Rahnella sp. Y9602
&alpha_-1,4-glucan: phosphate &alpha_-maltosyltransferase (EC 2.4.99.16)	GH13	C_56262	k__Bacteria;p__Proteobacteria;c__Gammaproteobacteria;o__Enterobacterales;f__Yersiniaceae;g__Rahnella
&alpha_-1,4-glucan: phosphate &alpha_-maltosyltransferase (EC 2.4.99.16)	GH13	C_57755	k__Bacteria;p__Proteobacteria;c__Gammaproteobacteria;o__Pseudomonadales;f__Pseudomonadaceae;g__Pseudomonas
&alpha_-1,4-glucan: phosphate &alpha_-maltosyltransferase (EC 2.4.99.16)	GH13	C_61700	k__Bacteria;p__Proteobacteria;c__Gammaproteobacteria;o__Pseudomonadales;f__Pseudomonadaceae;g__Pseudomonas
&alpha_-1,4-glucan: phosphate &alpha_-maltosyltransferase (EC 2.4.99.16)	GH13	C_66040	k__Bacteria;p__Proteobacteria;c__Gammaproteobacteria;o__Pseudomonadales;f__Pseudomonadaceae;g__Pseudomonas
&alpha_-1,4-glucan: phosphate &alpha_-maltosyltransferase (EC 2.4.99.16)	GH13	C_71144	k__Bacteria;p__Proteobacteria;c__Gammaproteobacteria;o__Pseudomonadales;f__Pseudomonadaceae;g__Pseudomonas
&alpha_-1,4-glucan: phosphate &alpha_-maltosyltransferase (EC 2.4.99.16)	GH13	C_74665	k__Bacteria;p__Proteobacteria;c__Gammaproteobacteria;o__Enterobacterales;f__Yersiniaceae;g__Serratia;s__Serratia sp. Leaf51
&alpha_-1,4-glucan: phosphate &alpha_-maltosyltransferase (EC 2.4.99.16)	GH13	C_74820	k__Bacteria;p__Proteobacteria;c__Gammaproteobacteria;o__Pseudomonadales;f__Pseudomonadaceae;g__Pseudomonas
&alpha_-1,4-glucan: phosphate &alpha_-maltosyltransferase (EC 2.4.99.16)	GH13	C_74953	k__Bacteria;p__Proteobacteria;c__Alphaproteobacteria;o__Rhizobiales;f__Rhizobiaceae;g__Agrobacterium
&alpha_-1,4-glucan: phosphate &alpha_-maltosyltransferase (EC 2.4.99.16)	GH13	C_76638	k__Bacteria;p__Proteobacteria;c__Gammaproteobacteria;o__Pseudomonadales
&alpha_-1,4-glucan: phosphate &alpha_-maltosyltransferase (EC 2.4.99.16)	GH13	C_76849	k__Bacteria;p__Proteobacteria;c__Gammaproteobacteria;o__Enterobacterales;f__Yersiniaceae;g__Rahnella
&alpha_-1,4-glucan: phosphate &alpha_-maltosyltransferase (EC 2.4.99.16)	GH13	C_79156	k__Bacteria;p__Proteobacteria;c__Gammaproteobacteria;o__Pseudomonadales;f__Pseudomonadaceae;g__Pseudomonas
&alpha_-1,4-glucan: phosphate &alpha_-maltosyltransferase (EC 2.4.99.16)	GH13	C_82461	k__Bacteria;p__Proteobacteria;c__Gammaproteobacteria;o__Pseudomonadales;f__Pseudomonadaceae;g__Pseudomonas;s__Pseudomonas taetrolens
&alpha_-1,4-glucan: phosphate &alpha_-maltosyltransferase (EC 2.4.99.16)	GH13	C_8673	k__Bacteria;p__Proteobacteria;c__Gammaproteobacteria;o__Pseudomonadales;f__Pseudomonadaceae;g__Pseudomonas;s__Pseudomonas frederiksbergensis
&alpha_-1,4-glucan: phosphate &alpha_-maltosyltransferase (EC 2.4.99.16)	GH13	C_87134	k__Bacteria;p__Proteobacteria;c__Gammaproteobacteria;o__Enterobacterales;f__Yersiniaceae;g__Rahnella
&alpha_-1,4-glucan: phosphate &alpha_-maltosyltransferase (EC 2.4.99.16)	GH13	C_87771	k__Bacteria;p__Proteobacteria;c__Gammaproteobacteria;o__Pseudomonadales;f__Pseudomonadaceae;g__Pseudomonas;s__Pseudomonas fluorescens
&alpha_-1,4-glucan: phosphate &alpha_-maltosyltransferase (EC 2.4.99.16)	GH13	C_90119	k__Bacteria;p__Proteobacteria;c__Gammaproteobacteria;o__Pseudomonadales;f__Pseudomonadaceae;g__Pseudomonas;s__Pseudomonas taetrolens
&alpha_-1,4-glucan: phosphate &alpha_-maltosyltransferase (EC 2.4.99.16)	GH13	C_90587	k__Bacteria;p__Firmicutes;c__Bacilli;o__Lactobacillales;f__Leuconostocaceae;g__Leuconostoc;s__Leuconostoc gelidum
&alpha_-1,4-glucan: phosphate &alpha_-maltosyltransferase (EC 2.4.99.16)	GH13	C_91347	k__Bacteria;p__Firmicutes;c__Bacilli;o__Lactobacillales;f__Leuconostocaceae;g__Leuconostoc;s__Leuconostoc gelidum
&alpha_-1,4-glucan: phosphate &alpha_-maltosyltransferase (EC 2.4.99.16)	GH13	C_95476	k__Bacteria;p__Proteobacteria;c__Gammaproteobacteria;o__Enterobacterales;f__Yersiniaceae;g__Rahnella
&alpha_-1,4-glucan: phosphate &alpha_-maltosyltransferase (EC 2.4.99.16)	GH13	C_98220	k__Bacteria;p__Proteobacteria;c__Gammaproteobacteria;o__Enterobacterales;f__Erwiniaceae;g__Erwinia;s__Erwinia persicina
&alpha_-1,4-glucan: phosphate &alpha_-maltosyltransferase (EC 2.4.99.16)	GH13	C_98520	k__Bacteria;p__Proteobacteria;c__Gammaproteobacteria;o__Pseudomonadales;f__Pseudomonadaceae;g__Pseudomonas
&alpha_-1,4-glucan: phosphate &alpha_-maltosyltransferase (EC 2.4.99.16)	GH13	C_9872	k__Bacteria;p__Proteobacteria;c__Gammaproteobacteria;o__Pseudomonadales;f__Pseudomonadaceae;g__Pseudomonas;s__Pseudomonas taetrolens
&alpha_-1,4-glucan: phosphate &alpha_-maltosyltransferase (EC 2.4.99.16)	GH13	NOVO_MIX_100564	k__Bacteria;p__Proteobacteria;c__Gammaproteobacteria;o__Pseudomonadales;f__Pseudomonadaceae;g__Pseudomonas;s__Pseudomonas syringae
&alpha_-1,4-glucan: phosphate &alpha_-maltosyltransferase (EC 2.4.99.16)	GH13	NOVO_MIX_100639	k__Bacteria;p__Proteobacteria;c__Gammaproteobacteria;o__Enterobacterales;f__Erwiniaceae;g__Erwinia;s__Erwinia rhapontici
&alpha_-1,4-glucan: phosphate &alpha_-maltosyltransferase (EC 2.4.99.16)	GH13	NOVO_MIX_101702	k__Bacteria;p__Proteobacteria;c__Alphaproteobacteria;o__Rhizobiales;f__Rhizobiaceae
&alpha_-1,4-glucan: phosphate &alpha_-maltosyltransferase (EC 2.4.99.16)	GH13	NOVO_MIX_102091	k__Bacteria;p__Proteobacteria;c__Gammaproteobacteria;o__Enterobacterales;f__Yersiniaceae;g__Serratia;s__Serratia sp. BW106
&alpha_-1,4-glucan: phosphate &alpha_-maltosyltransferase (EC 2.4.99.16)	GH13	NOVO_MIX_103327	k__Bacteria;p__Proteobacteria;c__Gammaproteobacteria;o__Enterobacterales;f__Erwiniaceae;g__Erwinia;s__Erwinia rhapontici
&alpha_-1,4-glucan: phosphate &alpha_-maltosyltransferase (EC 2.4.99.16)	GH13	NOVO_MIX_104814	k__Bacteria;p__Proteobacteria;c__Gammaproteobacteria;o__Pseudomonadales;f__Pseudomonadaceae;g__Pseudomonas;s__Pseudomonas fragi
&alpha_-1,4-glucan: phosphate &alpha_-maltosyltransferase (EC 2.4.99.16)	GH13	NOVO_MIX_105185	k__Bacteria;p__Proteobacteria;c__Gammaproteobacteria;o__Enterobacterales;f__Yersiniaceae;g__Serratia
&alpha_-1,4-glucan: phosphate &alpha_-maltosyltransferase (EC 2.4.99.16)	GH13	NOVO_MIX_106592	k__Bacteria;p__Proteobacteria;c__Gammaproteobacteria;o__Enterobacterales;f__Erwiniaceae;g__Erwinia;s__Erwinia gerundensis
&alpha_-1,4-glucan: phosphate &alpha_-maltosyltransferase (EC 2.4.99.16)	GH13	NOVO_MIX_10742	k__Bacteria
&alpha_-1,4-glucan: phosphate &alpha_-maltosyltransferase (EC 2.4.99.16)	GH13	NOVO_MIX_108360	k__Bacteria;p__Proteobacteria;c__Gammaproteobacteria;o__Pseudomonadales;f__Pseudomonadaceae;g__Pseudomonas;s__Pseudomonas syringae
&alpha_-1,4-glucan: phosphate &alpha_-maltosyltransferase (EC 2.4.99.16)	GH13	NOVO_MIX_108459	k__Bacteria;p__Proteobacteria;c__Gammaproteobacteria;o__Enterobacterales;f__Erwiniaceae;g__Pantoea
&alpha_-1,4-glucan: phosphate &alpha_-maltosyltransferase (EC 2.4.99.16)	GH13	NOVO_MIX_109092	k__Bacteria;p__Proteobacteria;c__Alphaproteobacteria;o__Rhizobiales;f__Rhizobiaceae
&alpha_-1,4-glucan: phosphate &alpha_-maltosyltransferase (EC 2.4.99.16)	GH13	NOVO_MIX_109634	k__Bacteria;p__Proteobacteria;c__Gammaproteobacteria;o__Pseudomonadales;f__Pseudomonadaceae;g__Pseudomonas;s__Pseudomonas syringae
&alpha_-1,4-glucan: phosphate &alpha_-maltosyltransferase (EC 2.4.99.16)	GH13	NOVO_MIX_110080	k__Bacteria;p__Proteobacteria;c__Alphaproteobacteria;o__Rhizobiales;f__Rhizobiaceae;g__Agrobacterium
&alpha_-1,4-glucan: phosphate &alpha_-maltosyltransferase (EC 2.4.99.16)	GH13	NOVO_MIX_111411	k__Bacteria;p__Proteobacteria;c__Gammaproteobacteria;o__Enterobacterales;f__Erwiniaceae;g__Erwinia
&alpha_-1,4-glucan: phosphate &alpha_-maltosyltransferase (EC 2.4.99.16)	GH13	NOVO_MIX_112327	k__Bacteria;p__Proteobacteria;c__Gammaproteobacteria;o__Pseudomonadales
&alpha_-1,4-glucan: phosphate &alpha_-maltosyltransferase (EC 2.4.99.16)	GH13	NOVO_MIX_114459	k__Bacteria;p__Proteobacteria;c__Gammaproteobacteria;o__Pseudomonadales;f__Pseudomonadaceae;g__Pseudomonas;s__Pseudomonas syringae
&alpha_-1,4-glucan: phosphate &alpha_-maltosyltransferase (EC 2.4.99.16)	GH13	NOVO_MIX_115368	k__Bacteria;p__Proteobacteria;c__Gammaproteobacteria;o__Pseudomonadales;f__Pseudomonadaceae;g__Pseudomonas
&alpha_-1,4-glucan: phosphate &alpha_-maltosyltransferase (EC 2.4.99.16)	GH13	NOVO_MIX_116047	k__Bacteria;p__Proteobacteria;c__Gammaproteobacteria;o__Pseudomonadales;f__Pseudomonadaceae;g__Pseudomonas;s__Pseudomonas syringae
&alpha_-1,4-glucan: phosphate &alpha_-maltosyltransferase (EC 2.4.99.16)	GH13	NOVO_MIX_117765	k__Bacteria;p__Proteobacteria;c__Alphaproteobacteria;o__Sphingomonadales;f__Sphingomonadaceae;g__Sphingomonas
&alpha_-1,4-glucan: phosphate &alpha_-maltosyltransferase (EC 2.4.99.16)	GH13	NOVO_MIX_117840	k__Bacteria;p__Bacteroidetes;c__Flavobacteriia;o__Flavobacteriales;f__Flavobacteriaceae;g__Chryseobacterium;s__Chryseobacterium indoltheticum
&alpha_-1,4-glucan: phosphate &alpha_-maltosyltransferase (EC 2.4.99.16)	GH13	NOVO_MIX_117849	k__Bacteria;p__Proteobacteria;c__Gammaproteobacteria;o__Enterobacterales;f__Yersiniaceae;g__Rahnella
&alpha_-1,4-glucan: phosphate &alpha_-maltosyltransferase (EC 2.4.99.16)	GH13	NOVO_MIX_118871	k__Bacteria;p__Proteobacteria;c__Gammaproteobacteria;o__Pseudomonadales;f__Pseudomonadaceae;g__Pseudomonas;s__Pseudomonas sp. CBZ-4
&alpha_-1,4-glucan: phosphate &alpha_-maltosyltransferase (EC 2.4.99.16)	GH13	NOVO_MIX_121923	k__Bacteria;p__Proteobacteria;c__Gammaproteobacteria;o__Enterobacterales;f__Erwiniaceae;g__Erwinia;s__Erwinia gerundensis
&alpha_-1,4-glucan: phosphate &alpha_-maltosyltransferase (EC 2.4.99.16)	GH13	NOVO_MIX_123338	k__Bacteria;p__Proteobacteria;c__Gammaproteobacteria;o__Pseudomonadales
&alpha_-1,4-glucan: phosphate &alpha_-maltosyltransferase (EC 2.4.99.16)	GH13	NOVO_MIX_12570	k__Bacteria;p__Proteobacteria;c__Gammaproteobacteria;o__Pseudomonadales;f__Pseudomonadaceae;g__Pseudomonas;s__Pseudomonas frederiksbergensis
&alpha_-1,4-glucan: phosphate &alpha_-maltosyltransferase (EC 2.4.99.16)	GH13	NOVO_MIX_12615	k__Bacteria;p__Proteobacteria;c__Gammaproteobacteria;o__Pseudomonadales;f__Pseudomonadaceae;g__Pseudomonas;s__Pseudomonas fluorescens
&alpha_-1,4-glucan: phosphate &alpha_-maltosyltransferase (EC 2.4.99.16)	GH13	NOVO_MIX_126725	k__Bacteria
&alpha_-1,4-glucan: phosphate &alpha_-maltosyltransferase (EC 2.4.99.16)	GH13	NOVO_MIX_13476	k__Bacteria;p__Bacteroidetes;c__Flavobacteriia;o__Flavobacteriales;f__Flavobacteriaceae;g__Chryseobacterium
&alpha_-1,4-glucan: phosphate &alpha_-maltosyltransferase (EC 2.4.99.16)	GH13	NOVO_MIX_13950	k__Bacteria;p__Proteobacteria;c__Gammaproteobacteria;o__Pseudomonadales;f__Pseudomonadaceae;g__Pseudomonas
&alpha_-1,4-glucan: phosphate &alpha_-maltosyltransferase (EC 2.4.99.16)	GH13	NOVO_MIX_14376	k__Bacteria;p__Proteobacteria;c__Gammaproteobacteria;o__Enterobacterales;f__Erwiniaceae;g__Erwinia;s__Erwinia persicina
&alpha_-1,4-glucan: phosphate &alpha_-maltosyltransferase (EC 2.4.99.16)	GH13	NOVO_MIX_15739	k__Bacteria;p__Proteobacteria;c__Gammaproteobacteria;o__Pseudomonadales;f__Pseudomonadaceae;g__Pseudomonas
&alpha_-1,4-glucan: phosphate &alpha_-maltosyltransferase (EC 2.4.99.16)	GH13	NOVO_MIX_16148	k__Bacteria;p__Proteobacteria;c__Gammaproteobacteria;o__Enterobacterales;f__Erwiniaceae;g__Erwinia;s__Erwinia rhapontici
&alpha_-1,4-glucan: phosphate &alpha_-maltosyltransferase (EC 2.4.99.16)	GH13	NOVO_MIX_16850	k__Bacteria;p__Proteobacteria;c__Alphaproteobacteria;o__Rhizobiales;f__Rhizobiaceae
&alpha_-1,4-glucan: phosphate &alpha_-maltosyltransferase (EC 2.4.99.16)	GH13	NOVO_MIX_19635	k__Bacteria;p__Proteobacteria;c__Gammaproteobacteria;o__Pseudomonadales;f__Pseudomonadaceae;g__Pseudomonas;s__Pseudomonas putida
&alpha_-1,4-glucan: phosphate &alpha_-maltosyltransferase (EC 2.4.99.16)	GH13	NOVO_MIX_19829	k__Bacteria;p__Proteobacteria;c__Gammaproteobacteria;o__Pseudomonadales;f__Pseudomonadaceae;g__Pseudomonas;s__Pseudomonas silesiensis
&alpha_-1,4-glucan: phosphate &alpha_-maltosyltransferase (EC 2.4.99.16)	GH13	NOVO_MIX_19884	k__Bacteria;p__Proteobacteria;c__Gammaproteobacteria;o__Pseudomonadales;f__Pseudomonadaceae;g__Pseudomonas;s__Pseudomonas frederiksbergensis
&alpha_-1,4-glucan: phosphate &alpha_-maltosyltransferase (EC 2.4.99.16)	GH13	NOVO_MIX_19908	k__Bacteria;p__Proteobacteria;c__Gammaproteobacteria;o__Pseudomonadales;f__Pseudomonadaceae;g__Pseudomonas;s__Pseudomonas taetrolens
&alpha_-1,4-glucan: phosphate &alpha_-maltosyltransferase (EC 2.4.99.16)	GH13	NOVO_MIX_1997	k__Bacteria;p__Proteobacteria;c__Gammaproteobacteria;o__Enterobacterales;f__Yersiniaceae;g__Rahnella
&alpha_-1,4-glucan: phosphate &alpha_-maltosyltransferase (EC 2.4.99.16)	GH13	NOVO_MIX_21646	k__Bacteria;p__Proteobacteria;c__Gammaproteobacteria;o__Pseudomonadales;f__Pseudomonadaceae;g__Pseudomonas
&alpha_-1,4-glucan: phosphate &alpha_-maltosyltransferase (EC 2.4.99.16)	GH13	NOVO_MIX_21684	k__Bacteria;p__Firmicutes;c__Bacilli;o__Lactobacillales;f__Lactobacillaceae;g__Lactobacillus;s__Lactobacillus algidus
&alpha_-1,4-glucan: phosphate &alpha_-maltosyltransferase (EC 2.4.99.16)	GH13	NOVO_MIX_22066	k__Bacteria;p__Proteobacteria;c__Gammaproteobacteria;o__Pseudomonadales;f__Pseudomonadaceae;g__Pseudomonas
&alpha_-1,4-glucan: phosphate &alpha_-maltosyltransferase (EC 2.4.99.16)	GH13	NOVO_MIX_22195	k__Bacteria;p__Proteobacteria;c__Gammaproteobacteria;o__Enterobacterales;f__Erwiniaceae;g__Erwinia;s__Erwinia gerundensis
&alpha_-1,4-glucan: phosphate &alpha_-maltosyltransferase (EC 2.4.99.16)	GH13	NOVO_MIX_23515	k__Bacteria;p__Proteobacteria;c__Gammaproteobacteria;o__Pseudomonadales;f__Pseudomonadaceae;g__Pseudomonas;s__Pseudomonas syringae
&alpha_-1,4-glucan: phosphate &alpha_-maltosyltransferase (EC 2.4.99.16)	GH13	NOVO_MIX_24618	k__Bacteria;p__Proteobacteria;c__Gammaproteobacteria;o__Pseudomonadales;f__Pseudomonadaceae;g__Pseudomonas
&alpha_-1,4-glucan: phosphate &alpha_-maltosyltransferase (EC 2.4.99.16)	GH13	NOVO_MIX_25925	k__Bacteria;p__Proteobacteria;c__Gammaproteobacteria;o__Enterobacterales;f__Erwiniaceae;g__Erwinia;s__Erwinia sp. OLMDLW33
&alpha_-1,4-glucan: phosphate &alpha_-maltosyltransferase (EC 2.4.99.16)	GH13	NOVO_MIX_26774	k__Bacteria
&alpha_-1,4-glucan: phosphate &alpha_-maltosyltransferase (EC 2.4.99.16)	GH13	NOVO_MIX_2739	k__Bacteria;p__Firmicutes;c__Bacilli;o__Lactobacillales;f__Leuconostocaceae;g__Leuconostoc;s__Leuconostoc gelidum
&alpha_-1,4-glucan: phosphate &alpha_-maltosyltransferase (EC 2.4.99.16)	GH13	NOVO_MIX_28079	k__Bacteria;p__Proteobacteria;c__Alphaproteobacteria;o__Rhizobiales;f__Rhizobiaceae
&alpha_-1,4-glucan: phosphate &alpha_-maltosyltransferase (EC 2.4.99.16)	GH13	NOVO_MIX_30741	k__Bacteria;p__Proteobacteria;c__Gammaproteobacteria;o__Enterobacterales;f__Erwiniaceae;g__Erwinia;s__Erwinia persicina
&alpha_-1,4-glucan: phosphate &alpha_-maltosyltransferase (EC 2.4.99.16)	GH13	NOVO_MIX_31432	k__Bacteria;p__Firmicutes;c__Bacilli;o__Bacillales;f__Listeriaceae;g__Brochothrix;s__Brochothrix thermosphacta
&alpha_-1,4-glucan: phosphate &alpha_-maltosyltransferase (EC 2.4.99.16)	GH13	NOVO_MIX_3205	k__Bacteria;p__Proteobacteria;c__Gammaproteobacteria;o__Pseudomonadales;f__Pseudomonadaceae;g__Pseudomonas
&alpha_-1,4-glucan: phosphate &alpha_-maltosyltransferase (EC 2.4.99.16)	GH13	NOVO_MIX_33741	k__Bacteria;p__Proteobacteria;c__Gammaproteobacteria;o__Pseudomonadales
&alpha_-1,4-glucan: phosphate &alpha_-maltosyltransferase (EC 2.4.99.16)	GH13	NOVO_MIX_34311	k__Bacteria;p__Proteobacteria;c__Gammaproteobacteria;o__Pseudomonadales;f__Pseudomonadaceae;g__Pseudomonas;s__Pseudomonas syringae
&alpha_-1,4-glucan: phosphate &alpha_-maltosyltransferase (EC 2.4.99.16)	GH13	NOVO_MIX_35052	k__Bacteria;p__Proteobacteria;c__Betaproteobacteria;o__Burkholderiales;f__Oxalobacteraceae
&alpha_-1,4-glucan: phosphate &alpha_-maltosyltransferase (EC 2.4.99.16)	GH13	NOVO_MIX_35488	k__Bacteria;p__Proteobacteria;c__Gammaproteobacteria;o__Enterobacterales;f__Erwiniaceae;g__Erwinia;s__Erwinia gerundensis
&alpha_-1,4-glucan: phosphate &alpha_-maltosyltransferase (EC 2.4.99.16)	GH13	NOVO_MIX_36	k__Bacteria;p__Proteobacteria;c__Gammaproteobacteria;o__Enterobacterales;f__Erwiniaceae;g__Erwinia;s__Erwinia persicina
&alpha_-1,4-glucan: phosphate &alpha_-maltosyltransferase (EC 2.4.99.16)	GH13	NOVO_MIX_36450	k__Bacteria;p__Proteobacteria;c__Gammaproteobacteria;o__Enterobacterales;f__Erwiniaceae;g__Erwinia;s__Erwinia persicina
&alpha_-1,4-glucan: phosphate &alpha_-maltosyltransferase (EC 2.4.99.16)	GH13	NOVO_MIX_36592	k__Bacteria;p__Proteobacteria;c__Gammaproteobacteria;o__Pseudomonadales;f__Pseudomonadaceae;g__Pseudomonas;s__Pseudomonas sp. CBZ-4
&alpha_-1,4-glucan: phosphate &alpha_-maltosyltransferase (EC 2.4.99.16)	GH13	NOVO_MIX_38200	k__Bacteria;p__Proteobacteria;c__Gammaproteobacteria;o__Pseudomonadales;f__Pseudomonadaceae;g__Pseudomonas;s__Pseudomonas syringae
&alpha_-1,4-glucan: phosphate &alpha_-maltosyltransferase (EC 2.4.99.16)	GH13	NOVO_MIX_39382	k__Bacteria;p__Proteobacteria;c__Gammaproteobacteria;o__Pseudomonadales;f__Pseudomonadaceae;g__Pseudomonas
&alpha_-1,4-glucan: phosphate &alpha_-maltosyltransferase (EC 2.4.99.16)	GH13	NOVO_MIX_39755	k__Bacteria;p__Proteobacteria;c__Gammaproteobacteria;o__Pseudomonadales;f__Pseudomonadaceae;g__Pseudomonas
&alpha_-1,4-glucan: phosphate &alpha_-maltosyltransferase (EC 2.4.99.16)	GH13	NOVO_MIX_40108	k__Bacteria;p__Firmicutes;c__Bacilli;o__Lactobacillales;f__Leuconostocaceae;g__Leuconostoc
&alpha_-1,4-glucan: phosphate &alpha_-maltosyltransferase (EC 2.4.99.16)	GH13	NOVO_MIX_40589	k__Bacteria;p__Proteobacteria;c__Gammaproteobacteria;o__Enterobacterales;f__Erwiniaceae;g__Erwinia;s__Erwinia persicina
&alpha_-1,4-glucan: phosphate &alpha_-maltosyltransferase (EC 2.4.99.16)	GH13	NOVO_MIX_44834	k__Bacteria;p__Proteobacteria;c__Gammaproteobacteria;o__Pseudomonadales;f__Pseudomonadaceae;g__Pseudomonas;s__Pseudomonas fragi
&alpha_-1,4-glucan: phosphate &alpha_-maltosyltransferase (EC 2.4.99.16)	GH13	NOVO_MIX_45229	k__Bacteria;p__Proteobacteria;c__Gammaproteobacteria;o__Enterobacterales;f__Yersiniaceae;g__Serratia;s__Serratia sp. BW106
&alpha_-1,4-glucan: phosphate &alpha_-maltosyltransferase (EC 2.4.99.16)	GH13	NOVO_MIX_45420	k__Bacteria;p__Proteobacteria;c__Gammaproteobacteria;o__Pseudomonadales;f__Pseudomonadaceae;g__Pseudomonas;s__Pseudomonas syringae
&alpha_-1,4-glucan: phosphate &alpha_-maltosyltransferase (EC 2.4.99.16)	GH13	NOVO_MIX_47008	k__Bacteria;p__Proteobacteria;c__Gammaproteobacteria;o__Pseudomonadales;f__Pseudomonadaceae;g__Pseudomonas
&alpha_-1,4-glucan: phosphate &alpha_-maltosyltransferase (EC 2.4.99.16)	GH13	NOVO_MIX_49119	k__Bacteria;p__Proteobacteria;c__Gammaproteobacteria;o__Pseudomonadales;f__Pseudomonadaceae;g__Pseudomonas;s__Pseudomonas syringae
&alpha_-1,4-glucan: phosphate &alpha_-maltosyltransferase (EC 2.4.99.16)	GH13	NOVO_MIX_50109	k__Bacteria;p__Proteobacteria;c__Gammaproteobacteria;o__Pseudomonadales;f__Pseudomonadaceae;g__Pseudomonas
&alpha_-1,4-glucan: phosphate &alpha_-maltosyltransferase (EC 2.4.99.16)	GH13	NOVO_MIX_50744	k__Bacteria;p__Proteobacteria;c__Gammaproteobacteria;o__Pseudomonadales;f__Pseudomonadaceae;g__Pseudomonas;s__Pseudomonas grimontii
&alpha_-1,4-glucan: phosphate &alpha_-maltosyltransferase (EC 2.4.99.16)	GH13	NOVO_MIX_52688	k__Bacteria;p__Proteobacteria;c__Gammaproteobacteria;o__Pseudomonadales
&alpha_-1,4-glucan: phosphate &alpha_-maltosyltransferase (EC 2.4.99.16)	GH13	NOVO_MIX_53635	k__Bacteria;p__Proteobacteria;c__Alphaproteobacteria;o__Rhizobiales;f__Rhizobiaceae
&alpha_-1,4-glucan: phosphate &alpha_-maltosyltransferase (EC 2.4.99.16)	GH13	NOVO_MIX_53758	k__Bacteria;p__Proteobacteria;c__Gammaproteobacteria;o__Pseudomonadales
&alpha_-1,4-glucan: phosphate &alpha_-maltosyltransferase (EC 2.4.99.16)	GH13	NOVO_MIX_54944	k__Bacteria;p__Proteobacteria;c__Gammaproteobacteria;o__Pseudomonadales;f__Pseudomonadaceae;g__Pseudomonas
&alpha_-1,4-glucan: phosphate &alpha_-maltosyltransferase (EC 2.4.99.16)	GH13	NOVO_MIX_55684	k__Bacteria;p__Proteobacteria;c__Gammaproteobacteria;o__Pseudomonadales;f__Pseudomonadaceae;g__Pseudomonas;s__Pseudomonas fragi
&alpha_-1,4-glucan: phosphate &alpha_-maltosyltransferase (EC 2.4.99.16)	GH13	NOVO_MIX_57256	k__Bacteria;p__Firmicutes;c__Bacilli;o__Lactobacillales;f__Lactobacillaceae;g__Lactobacillus;s__Lactobacillus curvatus
&alpha_-1,4-glucan: phosphate &alpha_-maltosyltransferase (EC 2.4.99.16)	GH13	NOVO_MIX_57279	k__Bacteria;p__Proteobacteria;c__Gammaproteobacteria;o__Pseudomonadales;f__Pseudomonadaceae;g__Pseudomonas;s__Pseudomonas sp. CBZ-4
&alpha_-1,4-glucan: phosphate &alpha_-maltosyltransferase (EC 2.4.99.16)	GH13	NOVO_MIX_57934	k__Bacteria;p__Proteobacteria;c__Gammaproteobacteria;o__Pseudomonadales;f__Pseudomonadaceae;g__Pseudomonas
&alpha_-1,4-glucan: phosphate &alpha_-maltosyltransferase (EC 2.4.99.16)	GH13	NOVO_MIX_60000	k__Bacteria;p__Proteobacteria;c__Gammaproteobacteria;o__Pseudomonadales;f__Pseudomonadaceae;g__Pseudomonas;s__Pseudomonas syringae
&alpha_-1,4-glucan: phosphate &alpha_-maltosyltransferase (EC 2.4.99.16)	GH13	NOVO_MIX_62240	k__Bacteria;p__Proteobacteria;c__Alphaproteobacteria;o__Rhizobiales;f__Rhizobiaceae
&alpha_-1,4-glucan: phosphate &alpha_-maltosyltransferase (EC 2.4.99.16)	GH13	NOVO_MIX_62528	k__Bacteria;p__Proteobacteria;c__Gammaproteobacteria;o__Xanthomonadales;f__Xanthomonadaceae;g__Stenotrophomonas;s__Stenotrophomonas maltophilia
&alpha_-1,4-glucan: phosphate &alpha_-maltosyltransferase (EC 2.4.99.16)	GH13	NOVO_MIX_62900	k__Bacteria;p__Proteobacteria;c__Gammaproteobacteria;o__Pseudomonadales;f__Pseudomonadaceae;g__Pseudomonas
&alpha_-1,4-glucan: phosphate &alpha_-maltosyltransferase (EC 2.4.99.16)	GH13	NOVO_MIX_63734	k__Bacteria;p__Proteobacteria;c__Gammaproteobacteria;o__Pseudomonadales;f__Pseudomonadaceae;g__Pseudomonas
&alpha_-1,4-glucan: phosphate &alpha_-maltosyltransferase (EC 2.4.99.16)	GH13	NOVO_MIX_64678	k__Bacteria;p__Proteobacteria;c__Gammaproteobacteria;o__Pseudomonadales;f__Pseudomonadaceae;g__Pseudomonas
&alpha_-1,4-glucan: phosphate &alpha_-maltosyltransferase (EC 2.4.99.16)	GH13	NOVO_MIX_65252	k__Bacteria;p__Proteobacteria;c__Gammaproteobacteria;o__Enterobacterales;f__Erwiniaceae;g__Erwinia;s__Erwinia rhapontici
&alpha_-1,4-glucan: phosphate &alpha_-maltosyltransferase (EC 2.4.99.16)	GH13	NOVO_MIX_65546	k__Bacteria;p__Proteobacteria;c__Gammaproteobacteria;o__Enterobacterales;f__Erwiniaceae;g__Erwinia;s__Erwinia gerundensis
&alpha_-1,4-glucan: phosphate &alpha_-maltosyltransferase (EC 2.4.99.16)	GH13	NOVO_MIX_66627	k__Bacteria;p__Proteobacteria;c__Gammaproteobacteria;o__Pseudomonadales;f__Pseudomonadaceae;g__Pseudomonas;s__Pseudomonas sp. CBZ-4
&alpha_-1,4-glucan: phosphate &alpha_-maltosyltransferase (EC 2.4.99.16)	GH13	NOVO_MIX_67943	k__Bacteria;p__Proteobacteria;c__Gammaproteobacteria;o__Pseudomonadales;f__Pseudomonadaceae;g__Pseudomonas
&alpha_-1,4-glucan: phosphate &alpha_-maltosyltransferase (EC 2.4.99.16)	GH13	NOVO_MIX_70439	k__Bacteria;p__Proteobacteria;c__Gammaproteobacteria;o__Pseudomonadales;f__Pseudomonadaceae;g__Pseudomonas
&alpha_-1,4-glucan: phosphate &alpha_-maltosyltransferase (EC 2.4.99.16)	GH13	NOVO_MIX_70675	k__Bacteria;p__Proteobacteria;c__Gammaproteobacteria;o__Pseudomonadales;f__Pseudomonadaceae;g__Pseudomonas;s__Pseudomonas frederiksbergensis
&alpha_-1,4-glucan: phosphate &alpha_-maltosyltransferase (EC 2.4.99.16)	GH13	NOVO_MIX_72485	k__Bacteria
&alpha_-1,4-glucan: phosphate &alpha_-maltosyltransferase (EC 2.4.99.16)	GH13	NOVO_MIX_72486	k__Bacteria
&alpha_-1,4-glucan: phosphate &alpha_-maltosyltransferase (EC 2.4.99.16)	GH13	NOVO_MIX_72864	k__Bacteria;p__Proteobacteria;c__Gammaproteobacteria;o__Enterobacterales;f__Yersiniaceae;g__Serratia;s__Serratia sp. BW106
&alpha_-1,4-glucan: phosphate &alpha_-maltosyltransferase (EC 2.4.99.16)	GH13	NOVO_MIX_73458	k__Bacteria;p__Proteobacteria;c__Gammaproteobacteria;o__Xanthomonadales;f__Xanthomonadaceae;g__Stenotrophomonas;s__Stenotrophomonas maltophilia
&alpha_-1,4-glucan: phosphate &alpha_-maltosyltransferase (EC 2.4.99.16)	GH13	NOVO_MIX_76391	k__Bacteria;p__Proteobacteria;c__Gammaproteobacteria;o__Pseudomonadales;f__Pseudomonadaceae;g__Pseudomonas
&alpha_-1,4-glucan: phosphate &alpha_-maltosyltransferase (EC 2.4.99.16)	GH13	NOVO_MIX_79587	k__Bacteria;p__Proteobacteria;c__Alphaproteobacteria;o__Rhizobiales;f__Rhizobiaceae;g__Rhizobium
&alpha_-1,4-glucan: phosphate &alpha_-maltosyltransferase (EC 2.4.99.16)	GH13	NOVO_MIX_80654	k__Bacteria;p__Proteobacteria;c__Gammaproteobacteria;o__Pseudomonadales;f__Pseudomonadaceae;g__Pseudomonas
&alpha_-1,4-glucan: phosphate &alpha_-maltosyltransferase (EC 2.4.99.16)	GH13	NOVO_MIX_80660	k__Bacteria;p__Firmicutes;c__Bacilli;o__Lactobacillales;f__Lactobacillaceae;g__Lactobacillus;s__Lactobacillus sakei
&alpha_-1,4-glucan: phosphate &alpha_-maltosyltransferase (EC 2.4.99.16)	GH13	NOVO_MIX_81026	k__Bacteria;p__Proteobacteria;c__Gammaproteobacteria;o__Enterobacterales;f__Yersiniaceae;g__Ewingella;s__Ewingella americana
&alpha_-1,4-glucan: phosphate &alpha_-maltosyltransferase (EC 2.4.99.16)	GH13	NOVO_MIX_81553	k__Bacteria;p__Proteobacteria;c__Gammaproteobacteria;o__Pseudomonadales;f__Pseudomonadaceae;g__Pseudomonas;s__Pseudomonas sp. CBZ-4
&alpha_-1,4-glucan: phosphate &alpha_-maltosyltransferase (EC 2.4.99.16)	GH13	NOVO_MIX_82282	k__Bacteria;p__Proteobacteria;c__Gammaproteobacteria;o__Pseudomonadales;f__Pseudomonadaceae;g__Pseudomonas
&alpha_-1,4-glucan: phosphate &alpha_-maltosyltransferase (EC 2.4.99.16)	GH13	NOVO_MIX_83502	k__Bacteria;p__Firmicutes;c__Bacilli;o__Lactobacillales;f__Lactobacillaceae
&alpha_-1,4-glucan: phosphate &alpha_-maltosyltransferase (EC 2.4.99.16)	GH13	NOVO_MIX_85390	k__Bacteria;p__Proteobacteria;c__Gammaproteobacteria;o__Enterobacterales;f__Yersiniaceae;g__Serratia
&alpha_-1,4-glucan: phosphate &alpha_-maltosyltransferase (EC 2.4.99.16)	GH13	NOVO_MIX_88340	k__Bacteria;p__Proteobacteria;c__Gammaproteobacteria;o__Enterobacterales;f__Yersiniaceae;g__Rahnella
&alpha_-1,4-glucan: phosphate &alpha_-maltosyltransferase (EC 2.4.99.16)	GH13	NOVO_MIX_88932	k__Bacteria;p__Proteobacteria;c__Gammaproteobacteria;o__Enterobacterales;f__Yersiniaceae;g__Rahnella
&alpha_-1,4-glucan: phosphate &alpha_-maltosyltransferase (EC 2.4.99.16)	GH13	NOVO_MIX_89243	k__Bacteria;p__Proteobacteria;c__Gammaproteobacteria;o__Pseudomonadales;f__Pseudomonadaceae;g__Pseudomonas
&alpha_-1,4-glucan: phosphate &alpha_-maltosyltransferase (EC 2.4.99.16)	GH13	NOVO_MIX_89749	k__Bacteria;p__Proteobacteria;c__Gammaproteobacteria;o__Pseudomonadales;f__Pseudomonadaceae;g__Pseudomonas;s__Pseudomonas grimontii
&alpha_-1,4-glucan: phosphate &alpha_-maltosyltransferase (EC 2.4.99.16)	GH13	NOVO_MIX_91489	k__Bacteria;p__Bacteroidetes;c__Flavobacteriia;o__Flavobacteriales;f__Flavobacteriaceae;g__Chryseobacterium;s__Chryseobacterium sp. YR480
&alpha_-1,4-glucan: phosphate &alpha_-maltosyltransferase (EC 2.4.99.16)	GH13	NOVO_MIX_92080	k__Bacteria;p__Proteobacteria;c__Gammaproteobacteria;o__Enterobacterales;f__Yersiniaceae;g__Rahnella
&alpha_-1,4-glucan: phosphate &alpha_-maltosyltransferase (EC 2.4.99.16)	GH13	NOVO_MIX_92602	k__Bacteria;p__Firmicutes;c__Bacilli;o__Lactobacillales;f__Leuconostocaceae;g__Leuconostoc
&alpha_-1,4-glucan: phosphate &alpha_-maltosyltransferase (EC 2.4.99.16)	GH13	NOVO_MIX_93845	k__Bacteria;p__Proteobacteria;c__Gammaproteobacteria;o__Pseudomonadales;f__Pseudomonadaceae;g__Pseudomonas
&alpha_-1,4-glucan: phosphate &alpha_-maltosyltransferase (EC 2.4.99.16)	GH13	NOVO_MIX_93990	k__Bacteria;p__Proteobacteria;c__Gammaproteobacteria;o__Enterobacterales;f__Yersiniaceae;g__Serratia
&alpha_-1,4-glucan: phosphate &alpha_-maltosyltransferase (EC 2.4.99.16)	GH13	NOVO_MIX_96730	k__Bacteria;p__Proteobacteria;c__Gammaproteobacteria;o__Pseudomonadales;f__Pseudomonadaceae;g__Pseudomonas;s__Pseudomonas syringae
&alpha_-1,4-glucan: phosphate &alpha_-maltosyltransferase (EC 2.4.99.16)	GH13	NOVO_MIX_96731	k__Bacteria;p__Proteobacteria;c__Gammaproteobacteria;o__Pseudomonadales;f__Pseudomonadaceae;g__Pseudomonas;s__Pseudomonas syringae
&alpha_-1,4-glucan: phosphate &alpha_-maltosyltransferase (EC 2.4.99.16)	GH13	NOVO_MIX_97720	k__Bacteria;p__Proteobacteria;c__Gammaproteobacteria;o__Pseudomonadales;f__Pseudomonadaceae;g__Pseudomonas
&alpha_-1,4-glucan: phosphate &alpha_-maltosyltransferase (EC 2.4.99.16)	GH13	NOVO_MIX_98308	k__Bacteria;p__Proteobacteria;c__Gammaproteobacteria;o__Enterobacterales;f__Yersiniaceae;g__Rahnella
&alpha_-1,4-glucan: phosphate &alpha_-maltosyltransferase (EC 2.4.99.16)	GH13	NOVO_MIX_99191	k__Bacteria;p__Proteobacteria;c__Gammaproteobacteria;o__Enterobacterales;f__Yersiniaceae;g__Serratia
&alpha_-1,4-mannosidase (EC 3.2.1.-)	GH92	A_106456	k__Bacteria;p__Bacteroidetes;c__Sphingobacteriia;o__Sphingobacteriales;f__Sphingobacteriaceae;g__Pedobacter;s__Pedobacter steynii
&alpha_-1,4-mannosidase (EC 3.2.1.-)	GH92	A_114839	k__Bacteria;p__Firmicutes;c__Bacilli;o__Lactobacillales;f__Streptococcaceae
&alpha_-1,4-mannosidase (EC 3.2.1.-)	GH92	A_124303	k__Bacteria;p__Proteobacteria;c__Gammaproteobacteria;o__Enterobacterales
&alpha_-1,4-mannosidase (EC 3.2.1.-)	GH92	A_129464	k__Bacteria;p__Proteobacteria;c__Alphaproteobacteria;o__Rhizobiales;f__Rhizobiaceae
&alpha_-1,4-mannosidase (EC 3.2.1.-)	GH92	A_142235	k__Bacteria;p__Proteobacteria;c__Gammaproteobacteria;o__Enterobacterales;f__Yersiniaceae
&alpha_-1,4-mannosidase (EC 3.2.1.-)	GH92	A_40720	k__Bacteria
&alpha_-1,4-mannosidase (EC 3.2.1.-)	GH92	A_53319	k__Bacteria;p__Proteobacteria;c__Gammaproteobacteria;o__Enterobacterales;f__Yersiniaceae
&alpha_-1,4-mannosidase (EC 3.2.1.-)	GH92	A_73289	k__Bacteria;p__Proteobacteria;c__Gammaproteobacteria;o__Pseudomonadales;f__Pseudomonadaceae;g__Pseudomonas
&alpha_-1,4-mannosidase (EC 3.2.1.-)	GH92	A_79970	k__Bacteria;p__Bacteroidetes;c__Sphingobacteriia;o__Sphingobacteriales;f__Sphingobacteriaceae;g__Pedobacter;s__Pedobacter steynii
&alpha_-1,4-mannosidase (EC 3.2.1.-)	GH92	B_101868	k__Bacteria;p__Proteobacteria;c__Gammaproteobacteria;o__Xanthomonadales;f__Xanthomonadaceae;g__Stenotrophomonas;s__Stenotrophomonas maltophilia
&alpha_-1,4-mannosidase (EC 3.2.1.-)	GH92	B_122228	k__Bacteria;p__Bacteroidetes;c__Sphingobacteriia;o__Sphingobacteriales;f__Sphingobacteriaceae;g__Pedobacter
&alpha_-1,4-mannosidase (EC 3.2.1.-)	GH92	B_123333	k__Bacteria;p__Proteobacteria;c__Alphaproteobacteria;o__Rhizobiales;f__Rhizobiaceae
&alpha_-1,4-mannosidase (EC 3.2.1.-)	GH92	B_126336	k__Bacteria;p__Bacteroidetes;c__Sphingobacteriia;o__Sphingobacteriales;f__Sphingobacteriaceae;g__Pedobacter;s__Pedobacter steynii
&alpha_-1,4-mannosidase (EC 3.2.1.-)	GH92	B_130984	k__Bacteria;p__Proteobacteria;c__Alphaproteobacteria;o__Rhizobiales;f__Rhizobiaceae
&alpha_-1,4-mannosidase (EC 3.2.1.-)	GH92	B_143710	k__Bacteria;p__Bacteroidetes;c__Sphingobacteriia;o__Sphingobacteriales;f__Sphingobacteriaceae;g__Pedobacter;s__Pedobacter caeni
&alpha_-1,4-mannosidase (EC 3.2.1.-)	GH92	B_148289	k__Bacteria;p__Bacteroidetes;c__Sphingobacteriia;o__Sphingobacteriales;f__Sphingobacteriaceae;g__Pedobacter;s__Pedobacter caeni
&alpha_-1,4-mannosidase (EC 3.2.1.-)	GH92	B_159281	k__Bacteria;p__Proteobacteria;c__Gammaproteobacteria;o__Xanthomonadales;f__Xanthomonadaceae;g__Stenotrophomonas;s__Stenotrophomonas maltophilia
&alpha_-1,4-mannosidase (EC 3.2.1.-)	GH92	B_21333	k__Bacteria;p__Proteobacteria;c__Gammaproteobacteria;o__Xanthomonadales;f__Xanthomonadaceae;g__Stenotrophomonas
&alpha_-1,4-mannosidase (EC 3.2.1.-)	GH92	B_4244	k__Bacteria;p__Proteobacteria;c__Gammaproteobacteria;o__Xanthomonadales;f__Xanthomonadaceae;g__Stenotrophomonas
&alpha_-1,4-mannosidase (EC 3.2.1.-)	GH92	B_57013	k__Bacteria;p__Proteobacteria;c__Gammaproteobacteria;o__Xanthomonadales;f__Xanthomonadaceae;g__Stenotrophomonas
&alpha_-1,4-mannosidase (EC 3.2.1.-)	GH92	B_62730	k__Bacteria;p__Proteobacteria;c__Gammaproteobacteria;o__Xanthomonadales;f__Xanthomonadaceae;g__Stenotrophomonas
&alpha_-1,4-mannosidase (EC 3.2.1.-)	GH92	B_63441	k__Bacteria;p__Bacteroidetes;c__Sphingobacteriia;o__Sphingobacteriales;f__Sphingobacteriaceae;g__Pedobacter;s__Pedobacter steynii
&alpha_-1,4-mannosidase (EC 3.2.1.-)	GH92	B_65670	k__Bacteria;p__Bacteroidetes;c__Sphingobacteriia;o__Sphingobacteriales;f__Sphingobacteriaceae;g__Pedobacter
&alpha_-1,4-mannosidase (EC 3.2.1.-)	GH92	B_74838	k__Bacteria;p__Proteobacteria;c__Gammaproteobacteria;o__Xanthomonadales;f__Xanthomonadaceae;g__Stenotrophomonas
&alpha_-1,4-mannosidase (EC 3.2.1.-)	GH92	B_83639	k__Bacteria;p__Proteobacteria;c__Gammaproteobacteria;o__Xanthomonadales;f__Xanthomonadaceae;g__Stenotrophomonas
&alpha_-1,4-mannosidase (EC 3.2.1.-)	GH92	C_125155	k__Bacteria;p__Proteobacteria;c__Gammaproteobacteria;o__Xanthomonadales;f__Xanthomonadaceae;g__Stenotrophomonas
&alpha_-1,4-mannosidase (EC 3.2.1.-)	GH92	C_13800	k__Bacteria;p__Proteobacteria;c__Gammaproteobacteria;o__Pseudomonadales;f__Pseudomonadaceae;g__Pseudomonas;s__Pseudomonas fragi
&alpha_-1,4-mannosidase (EC 3.2.1.-)	GH92	C_142914	k__Bacteria;p__Proteobacteria;c__Gammaproteobacteria;o__Xanthomonadales;f__Xanthomonadaceae;g__Stenotrophomonas;s__Stenotrophomonas maltophilia
&alpha_-1,4-mannosidase (EC 3.2.1.-)	GH92	C_152763	k__Bacteria;p__Bacteroidetes;c__Chitinophagia;o__Chitinophagales;f__Chitinophagaceae;g__Flavihumibacter;s__Flavihumibacter petaseus
&alpha_-1,4-mannosidase (EC 3.2.1.-)	GH92	C_155920	k__Bacteria;p__Proteobacteria;c__Gammaproteobacteria;o__Xanthomonadales;f__Xanthomonadaceae;g__Stenotrophomonas
&alpha_-1,4-mannosidase (EC 3.2.1.-)	GH92	C_166580	k__Bacteria;p__Firmicutes;c__Bacilli;o__Bacillales;f__Listeriaceae;g__Brochothrix;s__Brochothrix thermosphacta
&alpha_-1,4-mannosidase (EC 3.2.1.-)	GH92	C_51253	k__Bacteria;p__Bacteroidetes;c__Sphingobacteriia;o__Sphingobacteriales;f__Sphingobacteriaceae;g__Pedobacter
&alpha_-1,4-mannosidase (EC 3.2.1.-)	GH92	C_51681	k__Bacteria;p__Bacteroidetes;c__Sphingobacteriia;o__Sphingobacteriales;f__Sphingobacteriaceae;g__Pedobacter
&alpha_-1,4-mannosidase (EC 3.2.1.-)	GH92	C_55187	k__Bacteria;p__Bacteroidetes;c__Sphingobacteriia;o__Sphingobacteriales;f__Sphingobacteriaceae;g__Pedobacter;s__Pedobacter caeni
&alpha_-1,4-mannosidase (EC 3.2.1.-)	GH92	C_68659	k__Bacteria;p__Bacteroidetes;c__Sphingobacteriia;o__Sphingobacteriales;f__Sphingobacteriaceae;g__Pedobacter;s__Pedobacter caeni
&alpha_-1,4-mannosidase (EC 3.2.1.-)	GH92	C_69653	k__Bacteria
&alpha_-1,4-mannosidase (EC 3.2.1.-)	GH92	C_71728	k__Bacteria;p__Bacteroidetes;c__Sphingobacteriia;o__Sphingobacteriales;f__Sphingobacteriaceae;g__Pedobacter;s__Pedobacter caeni
&alpha_-1,4-mannosidase (EC 3.2.1.-)	GH92	C_91434	k__Bacteria
&alpha_-1,4-mannosidase (EC 3.2.1.-)	GH92	C_93664	k__Bacteria;p__Proteobacteria;c__Gammaproteobacteria;o__Pseudomonadales;f__Pseudomonadaceae;g__Pseudomonas
&alpha_-1,4-mannosidase (EC 3.2.1.-)	GH92	NOVO_MIX_100728	k__Bacteria;p__Proteobacteria;c__Gammaproteobacteria;o__Xanthomonadales;f__Xanthomonadaceae;g__Stenotrophomonas
&alpha_-1,4-mannosidase (EC 3.2.1.-)	GH92	NOVO_MIX_107897	k__Bacteria;p__Proteobacteria;c__Gammaproteobacteria;o__Pseudomonadales
&alpha_-1,4-mannosidase (EC 3.2.1.-)	GH92	NOVO_MIX_111779	k__Bacteria;p__Proteobacteria;c__Alphaproteobacteria;o__Sphingomonadales;f__Sphingomonadaceae;g__Sphingomonas
&alpha_-1,4-mannosidase (EC 3.2.1.-)	GH92	NOVO_MIX_115156	k__Bacteria;p__Bacteroidetes;c__Flavobacteriia;o__Flavobacteriales;f__Flavobacteriaceae;g__Chryseobacterium
&alpha_-1,4-mannosidase (EC 3.2.1.-)	GH92	NOVO_MIX_27328	k__Bacteria;p__Bacteroidetes;c__Flavobacteriia;o__Flavobacteriales;f__Flavobacteriaceae;g__Chryseobacterium
&alpha_-1,4-mannosidase (EC 3.2.1.-)	GH92	NOVO_MIX_29935	k__Bacteria;p__Proteobacteria;c__Gammaproteobacteria;o__Enterobacterales;f__Yersiniaceae;g__Serratia
&alpha_-1,4-mannosidase (EC 3.2.1.-)	GH92	NOVO_MIX_52425	k__Bacteria;p__Bacteroidetes;c__Flavobacteriia;o__Flavobacteriales;f__Flavobacteriaceae;g__Chryseobacterium
&alpha_-1,4-mannosidase (EC 3.2.1.-)	GH92	NOVO_MIX_69396	k__Bacteria;p__Proteobacteria;c__Gammaproteobacteria;o__Xanthomonadales;f__Xanthomonadaceae;g__Stenotrophomonas
&alpha_-1,4-mannosidase (EC 3.2.1.-)	GH92	NOVO_MIX_73462	k__Bacteria
&alpha_-1,4-mannosidase (EC 3.2.1.-)	GH92	NOVO_MIX_74851	k__Bacteria;p__Bacteroidetes;c__Flavobacteriia;o__Flavobacteriales;f__Flavobacteriaceae;g__Chryseobacterium
&alpha_-1,4-mannosidase (EC 3.2.1.-)	GH92	NOVO_MIX_85469	k__Bacteria;p__Proteobacteria;c__Gammaproteobacteria;o__Pseudomonadales;f__Pseudomonadaceae;g__Pseudomonas
&alpha_-1,4-mannosidase (EC 3.2.1.-)	GH92	NOVO_MIX_92766	k__Bacteria;p__Bacteroidetes;c__Flavobacteriia;o__Flavobacteriales;f__Flavobacteriaceae;g__Chryseobacterium
&alpha_-1,6-mannanase (EC 3.2.1.101)	GH76	A_157859	k__Bacteria;p__Proteobacteria;c__Gammaproteobacteria;o__Pseudomonadales
&alpha_-1,6-mannanase (EC 3.2.1.101)	GH76	B_122306	k__Bacteria;p__Proteobacteria;c__Gammaproteobacteria;o__Pseudomonadales;f__Pseudomonadaceae;g__Pseudomonas
&alpha_-1,6-mannanase (EC 3.2.1.101)	GH76	B_126962	k__Bacteria;p__Bacteroidetes;c__Sphingobacteriia;o__Sphingobacteriales;f__Sphingobacteriaceae;g__Pedobacter;s__Pedobacter steynii
&alpha_-1,6-mannanase (EC 3.2.1.101)	GH76	B_16431	k__Bacteria;p__Proteobacteria;c__Gammaproteobacteria;o__Xanthomonadales;f__Xanthomonadaceae
&alpha_-1,6-mannanase (EC 3.2.1.101)	GH76	C_37895	k__Bacteria;p__Proteobacteria;c__Gammaproteobacteria;o__Pseudomonadales;f__Pseudomonadaceae;g__Pseudomonas
&alpha_-1,6-mannanase (EC 3.2.1.101)	GH76	NOVO_MIX_26967	k__Bacteria;p__Proteobacteria;c__Gammaproteobacteria;o__Enterobacterales;f__Erwiniaceae;g__Pantoea
&alpha_-1,6-mannanase (EC 3.2.1.101)	GH76	NOVO_MIX_36359	k__Bacteria;p__Proteobacteria;c__Gammaproteobacteria;o__Enterobacterales
&alpha_-1,6-mannosyltransferase (EC 2.4.1.-)	GT32	A_111084	k__Bacteria;p__Firmicutes;c__Bacilli;o__Lactobacillales;f__Leuconostocaceae;g__Leuconostoc;s__Leuconostoc citreum
&alpha_-1,6-mannosyltransferase (EC 2.4.1.-)	GT32	A_164297	k__Bacteria;p__Bacteroidetes;c__Sphingobacteriia;o__Sphingobacteriales;f__Sphingobacteriaceae;g__Pedobacter;s__Pedobacter ginsengisoli
&alpha_-1,6-mannosyltransferase (EC 2.4.1.-)	GT32	A_58666	k__Bacteria;p__Proteobacteria;c__Gammaproteobacteria;o__Enterobacterales;f__Enterobacteriaceae;g__Klebsiella;s__Klebsiella pneumoniae
&alpha_-1,6-mannosyltransferase (EC 2.4.1.-)	GT32	A_66388	k__Bacteria;p__Firmicutes;c__Bacilli;o__Lactobacillales;f__Lactobacillaceae;g__Lactobacillus;s__Lactobacillus sakei
&alpha_-1,6-mannosyltransferase (EC 2.4.1.-)	GT32	A_66389	k__Bacteria;p__Firmicutes;c__Bacilli;o__Lactobacillales;f__Lactobacillaceae;g__Lactobacillus;s__Lactobacillus sakei
&alpha_-1,6-mannosyltransferase (EC 2.4.1.-)	GT32	A_78938	k__Bacteria;p__Firmicutes;c__Bacilli;o__Lactobacillales;f__Leuconostocaceae;g__Oenococcus;s__Oenococcus oeni
&alpha_-1,6-mannosyltransferase (EC 2.4.1.-)	GT32	A_82040	k__Bacteria
&alpha_-1,6-mannosyltransferase (EC 2.4.1.-)	GT32	A_87646	k__Bacteria;p__Firmicutes;c__Bacilli;o__Lactobacillales;f__Leuconostocaceae;g__Weissella;s__Weissella confusa
&alpha_-1,6-mannosyltransferase (EC 2.4.1.-)	GT32	A_89232	k__Bacteria;p__Firmicutes;c__Bacilli;o__Lactobacillales;f__Leuconostocaceae;g__Leuconostoc
&alpha_-1,6-mannosyltransferase (EC 2.4.1.-)	GT32	B_170711	k__Bacteria;p__Proteobacteria;c__Gammaproteobacteria;o__Pseudomonadales;f__Pseudomonadaceae;g__Pseudomonas;s__Pseudomonas sp. CF149
&alpha_-1,6-mannosyltransferase (EC 2.4.1.-)	GT32	B_20446	k__Bacteria;p__Proteobacteria;c__Gammaproteobacteria;o__Pseudomonadales;f__Moraxellaceae;g__Acinetobacter
&alpha_-1,6-mannosyltransferase (EC 2.4.1.-)	GT32	B_70748	k__Bacteria;p__Firmicutes;c__Bacilli;o__Lactobacillales;f__Leuconostocaceae;g__Weissella;s__Weissella confusa
&alpha_-1,6-mannosyltransferase (EC 2.4.1.-)	GT32	B_89351	k__Bacteria;p__Firmicutes;c__Bacilli;o__Lactobacillales;f__Leuconostocaceae
&alpha_-1,6-mannosyltransferase (EC 2.4.1.-)	GT32	B_89870	k__Bacteria;p__Firmicutes;c__Bacilli;o__Lactobacillales;f__Lactobacillaceae;g__Lactobacillus
&alpha_-1,6-mannosyltransferase (EC 2.4.1.-)	GT32	C_146309	k__Bacteria;p__Proteobacteria;c__Alphaproteobacteria;o__Rhizobiales;f__Rhizobiaceae
&alpha_-1,6-mannosyltransferase (EC 2.4.1.-)	GT32	C_163088	k__Bacteria;p__Firmicutes;c__Bacilli;o__Lactobacillales;f__Lactobacillaceae;g__Lactobacillus;s__Lactobacillus sakei
&alpha_-1,6-mannosyltransferase (EC 2.4.1.-)	GT32	C_166218	k__Bacteria;p__Firmicutes;c__Bacilli;o__Lactobacillales
&alpha_-1,6-mannosyltransferase (EC 2.4.1.-)	GT32	C_79386	k__Bacteria;p__Proteobacteria;c__Gammaproteobacteria;o__Pseudomonadales;f__Pseudomonadaceae;g__Pseudomonas;s__Pseudomonas sp. CF149
&alpha_-1,6-mannosyltransferase (EC 2.4.1.-)	GT32	NOVO_MIX_114582	k__Bacteria;p__Proteobacteria;c__Gammaproteobacteria;o__Enterobacterales;f__Enterobacteriaceae;g__Klebsiella;s__Klebsiella pneumoniae
&alpha_-1,6-mannosyltransferase (EC 2.4.1.-)	GT32	NOVO_MIX_121387	k__Bacteria;p__Firmicutes;c__Bacilli;o__Lactobacillales;f__Lactobacillaceae;g__Lactobacillus
&alpha_-1,6-mannosyltransferase (EC 2.4.1.-)	GT32	NOVO_MIX_122227	k__Bacteria;p__Bacteroidetes;c__Flavobacteriia;o__Flavobacteriales;f__Flavobacteriaceae;g__Chryseobacterium;s__Chryseobacterium sp. YR477
&alpha_-1,6-mannosyltransferase (EC 2.4.1.-)	GT32	NOVO_MIX_14126	k__Bacteria;p__Proteobacteria;c__Alphaproteobacteria;o__Rhizobiales;f__Rhizobiaceae;g__Agrobacterium
&alpha_-1,6-mannosyltransferase (EC 2.4.1.-)	GT32	NOVO_MIX_14302	k__Bacteria;p__Proteobacteria;c__Alphaproteobacteria;o__Rhizobiales;f__Rhizobiaceae
&alpha_-1,6-mannosyltransferase (EC 2.4.1.-)	GT32	NOVO_MIX_80943	k__Bacteria;p__Firmicutes;c__Bacilli;o__Lactobacillales;f__Leuconostocaceae;g__Leuconostoc;s__Leuconostoc gelidum
&alpha_-1,6-mannosyltransferase (EC 2.4.1.-)	GT32	NOVO_MIX_80984	k__Bacteria;p__Firmicutes;c__Bacilli;o__Lactobacillales;f__Lactobacillaceae;g__Lactobacillus
&alpha_-2-O-mannosylglycerate hydrolase (EC 3.2.1.170)	GH38	A_112237	k__Eukaryota;p__Mucoromycota;c__Glomeromycetes;o__Glomerales;f__Glomeraceae;g__Rhizophagus;s__Rhizophagus irregularis
&alpha_-2-O-mannosylglycerate hydrolase (EC 3.2.1.170)	GH38	A_116575	k__Bacteria;p__Proteobacteria;c__Alphaproteobacteria;o__Rhodospirillales;f__Acetobacteraceae;g__Acetobacter;s__Acetobacter malorum
&alpha_-2-O-mannosylglycerate hydrolase (EC 3.2.1.170)	GH38	A_119799	k__Bacteria
&alpha_-2-O-mannosylglycerate hydrolase (EC 3.2.1.170)	GH38	A_129220	k__Eukaryota;p__Basidiomycota;c__Exobasidiomycetes;o__Tilletiales;f__Tilletiaceae;g__Tilletia
&alpha_-2-O-mannosylglycerate hydrolase (EC 3.2.1.170)	GH38	A_131435	k__Bacteria
&alpha_-2-O-mannosylglycerate hydrolase (EC 3.2.1.170)	GH38	A_141089	k__Bacteria;p__Proteobacteria;c__Gammaproteobacteria;o__Enterobacterales;f__Yersiniaceae;g__Rahnella;s__Rahnella aquatilis
&alpha_-2-O-mannosylglycerate hydrolase (EC 3.2.1.170)	GH38	A_166645	k__Eukaryota
&alpha_-2-O-mannosylglycerate hydrolase (EC 3.2.1.170)	GH38	A_167730	k__Bacteria;p__Proteobacteria;c__Gammaproteobacteria;o__Enterobacterales;f__Enterobacteriaceae
&alpha_-2-O-mannosylglycerate hydrolase (EC 3.2.1.170)	GH38	A_31332	k__Eukaryota;p__Mucoromycota;c__Glomeromycetes;o__Glomerales;f__Glomeraceae;g__Rhizophagus;s__Rhizophagus irregularis
&alpha_-2-O-mannosylglycerate hydrolase (EC 3.2.1.170)	GH38	A_69802	k__Eukaryota;p__Basidiomycota;c__Agaricomycetes;o__Polyporales;f__Polyporaceae;g__Trametes;s__Trametes pubescens
&alpha_-2-O-mannosylglycerate hydrolase (EC 3.2.1.170)	GH38	B_142046	k__Bacteria;p__Firmicutes;c__Bacilli;o__Bacillales;f__Listeriaceae;g__Brochothrix;s__Brochothrix thermosphacta
&alpha_-2-O-mannosylglycerate hydrolase (EC 3.2.1.170)	GH38	B_144395	k__Bacteria
&alpha_-2-O-mannosylglycerate hydrolase (EC 3.2.1.170)	GH38	B_37510	k__Bacteria;p__Proteobacteria;c__Gammaproteobacteria
&alpha_-2-O-mannosylglycerate hydrolase (EC 3.2.1.170)	GH38	B_66063	k__Bacteria;p__Proteobacteria;c__Gammaproteobacteria;o__Enterobacterales;f__Enterobacteriaceae
&alpha_-2-O-mannosylglycerate hydrolase (EC 3.2.1.170)	GH38	B_7885	k__Eukaryota;p__Mucoromycota;c__Glomeromycetes;o__Glomerales;f__Glomeraceae;g__Rhizophagus;s__Rhizophagus irregularis
&alpha_-2-O-mannosylglycerate hydrolase (EC 3.2.1.170)	GH38	B_85176	k__Bacteria;p__Firmicutes;c__Bacilli;o__Lactobacillales;f__Streptococcaceae;g__Lactococcus;s__Lactococcus lactis
&alpha_-2-O-mannosylglycerate hydrolase (EC 3.2.1.170)	GH38	C_107750	k__Eukaryota;p__Mucoromycota;c__Glomeromycetes;o__Glomerales;f__Glomeraceae;g__Rhizophagus;s__Rhizophagus irregularis
&alpha_-2-O-mannosylglycerate hydrolase (EC 3.2.1.170)	GH38	C_109793	k__Bacteria;p__Proteobacteria;c__Alphaproteobacteria;o__Rhodospirillales;f__Acetobacteraceae;g__Acetobacter;s__Acetobacter malorum
&alpha_-2-O-mannosylglycerate hydrolase (EC 3.2.1.170)	GH38	C_160808	k__Bacteria;p__Proteobacteria;c__Alphaproteobacteria;o__Rhodospirillales;f__Acetobacteraceae;g__Acetobacter;s__Acetobacter malorum
&alpha_-2-O-mannosylglycerate hydrolase (EC 3.2.1.170)	GH38	C_174566	k__Bacteria;p__Firmicutes;c__Bacilli;o__Lactobacillales;f__Lactobacillaceae;g__Lactobacillus;s__Lactobacillus algidus
&alpha_-2-O-mannosylglycerate hydrolase (EC 3.2.1.170)	GH38	C_37749	k__Bacteria;p__Proteobacteria;c__Alphaproteobacteria;o__Rhodospirillales;f__Acetobacteraceae;g__Acetobacter;s__Acetobacter malorum
&alpha_-2-O-mannosylglycerate hydrolase (EC 3.2.1.170)	GH38	C_42652	k__Bacteria;p__Firmicutes;c__Bacilli;o__Bacillales;f__Listeriaceae;g__Brochothrix;s__Brochothrix thermosphacta
&alpha_-2-O-mannosylglycerate hydrolase (EC 3.2.1.170)	GH38	C_55	k__Bacteria;p__Proteobacteria;c__Alphaproteobacteria;o__Rhodospirillales;f__Acetobacteraceae;g__Acetobacter;s__Acetobacter malorum
&alpha_-2-O-mannosylglycerate hydrolase (EC 3.2.1.170)	GH38	C_58571	k__Bacteria;p__Proteobacteria;c__Alphaproteobacteria;o__Rhodospirillales;f__Acetobacteraceae;g__Acetobacter;s__Acetobacter malorum
&alpha_-2-O-mannosylglycerate hydrolase (EC 3.2.1.170)	GH38	C_6886	k__Bacteria;p__Firmicutes;c__Bacilli;o__Lactobacillales;f__Lactobacillaceae;g__Lactobacillus;s__Lactobacillus algidus
&alpha_-2-O-mannosylglycerate hydrolase (EC 3.2.1.170)	GH38	C_7573	k__Eukaryota;p__Mucoromycota;c__Glomeromycetes;o__Glomerales;f__Glomeraceae;g__Rhizophagus;s__Rhizophagus irregularis
&alpha_-2-O-mannosylglycerate hydrolase (EC 3.2.1.170)	GH38	C_87865	k__Bacteria;p__Firmicutes;c__Bacilli;o__Bacillales;f__Listeriaceae;g__Brochothrix;s__Brochothrix thermosphacta
&alpha_-2-O-mannosylglycerate hydrolase (EC 3.2.1.170)	GH38	C_90387	k__Bacteria
&alpha_-2-O-mannosylglycerate hydrolase (EC 3.2.1.170)	GH38	C_91446	k__Eukaryota
&alpha_-2-O-mannosylglycerate hydrolase (EC 3.2.1.170)	GH38	NOVO_MIX_113130	k__Bacteria
&alpha_-2-O-mannosylglycerate hydrolase (EC 3.2.1.170)	GH38	NOVO_MIX_113599	k__Bacteria;p__Proteobacteria;c__Alphaproteobacteria;o__Rhodospirillales;f__Acetobacteraceae;g__Acetobacter;s__Acetobacter malorum
&alpha_-2-O-mannosylglycerate hydrolase (EC 3.2.1.170)	GH38	NOVO_MIX_12075	k__Bacteria;p__Proteobacteria;c__Alphaproteobacteria;o__Rhodospirillales;f__Acetobacteraceae;g__Acetobacter;s__Acetobacter malorum
&alpha_-2-O-mannosylglycerate hydrolase (EC 3.2.1.170)	GH38	NOVO_MIX_47785	k__Eukaryota;p__Mucoromycota;c__Glomeromycetes;o__Glomerales;f__Glomeraceae;g__Rhizophagus;s__Rhizophagus irregularis
&alpha_-2-O-mannosylglycerate hydrolase (EC 3.2.1.170)	GH38	NOVO_MIX_5728	k__Bacteria;p__Proteobacteria;c__Alphaproteobacteria;o__Rhodospirillales;f__Acetobacteraceae;g__Acetobacter;s__Acetobacter malorum
&alpha_-2-O-mannosylglycerate hydrolase (EC 3.2.1.170)	GH38	NOVO_MIX_82324	k__Bacteria
&alpha_-2-O-mannosylglycerate hydrolase (EC 3.2.1.170)	GH38	NOVO_MIX_89403	k__Bacteria;p__Proteobacteria;c__Alphaproteobacteria;o__Rhodospirillales;f__Acetobacteraceae;g__Acetobacter;s__Acetobacter malorum
&alpha_-4,3-glucanotransferase (EC 2.4.1.-)	GH70	A_100312	k__Bacteria;p__Firmicutes;c__Bacilli;o__Lactobacillales;f__Leuconostocaceae;g__Leuconostoc;s__Leuconostoc gelidum
&alpha_-4,3-glucanotransferase (EC 2.4.1.-)	GH70	A_110154	k__Bacteria;p__Firmicutes;c__Bacilli;o__Lactobacillales;f__Leuconostocaceae;g__Leuconostoc;s__Leuconostoc mesenteroides
&alpha_-4,3-glucanotransferase (EC 2.4.1.-)	GH70	A_121929	k__Bacteria;p__Firmicutes;c__Bacilli;o__Lactobacillales
&alpha_-4,3-glucanotransferase (EC 2.4.1.-)	GH70	A_122427	k__Bacteria;p__Firmicutes;c__Bacilli;o__Lactobacillales;f__Leuconostocaceae;g__Leuconostoc;s__Leuconostoc gelidum
&alpha_-4,3-glucanotransferase (EC 2.4.1.-)	GH70	A_138599	k__Bacteria;p__Firmicutes;c__Bacilli;o__Lactobacillales;f__Leuconostocaceae;g__Leuconostoc;s__Leuconostoc gelidum
&alpha_-4,3-glucanotransferase (EC 2.4.1.-)	GH70	A_148329	k__Bacteria;p__Firmicutes;c__Bacilli;o__Lactobacillales;f__Leuconostocaceae;g__Leuconostoc;s__Leuconostoc citreum
&alpha_-4,3-glucanotransferase (EC 2.4.1.-)	GH70	A_154515	k__Bacteria;p__Firmicutes;c__Bacilli;o__Lactobacillales;f__Leuconostocaceae;g__Leuconostoc;s__Leuconostoc citreum
&alpha_-4,3-glucanotransferase (EC 2.4.1.-)	GH70	A_161688	k__Bacteria;p__Firmicutes;c__Bacilli;o__Lactobacillales;f__Leuconostocaceae;g__Leuconostoc;s__Leuconostoc citreum
&alpha_-4,3-glucanotransferase (EC 2.4.1.-)	GH70	A_162091	k__Bacteria;p__Firmicutes;c__Bacilli;o__Lactobacillales;f__Leuconostocaceae;g__Leuconostoc;s__Leuconostoc mesenteroides
&alpha_-4,3-glucanotransferase (EC 2.4.1.-)	GH70	A_16334	k__Bacteria;p__Firmicutes;c__Bacilli;o__Lactobacillales;f__Leuconostocaceae;g__Leuconostoc
&alpha_-4,3-glucanotransferase (EC 2.4.1.-)	GH70	A_18231	k__Bacteria;p__Firmicutes;c__Bacilli;o__Lactobacillales;f__Leuconostocaceae;g__Leuconostoc;s__Leuconostoc mesenteroides
&alpha_-4,3-glucanotransferase (EC 2.4.1.-)	GH70	A_19172	k__Bacteria;p__Firmicutes;c__Bacilli;o__Lactobacillales;f__Leuconostocaceae;g__Leuconostoc
&alpha_-4,3-glucanotransferase (EC 2.4.1.-)	GH70	A_21479	k__Bacteria;p__Firmicutes;c__Bacilli;o__Lactobacillales;f__Leuconostocaceae;g__Leuconostoc;s__Leuconostoc citreum
&alpha_-4,3-glucanotransferase (EC 2.4.1.-)	GH70	A_23265	k__Bacteria;p__Firmicutes;c__Bacilli;o__Lactobacillales;f__Leuconostocaceae;g__Leuconostoc;s__Leuconostoc mesenteroides
&alpha_-4,3-glucanotransferase (EC 2.4.1.-)	GH70	A_25447	k__Bacteria;p__Firmicutes;c__Bacilli;o__Lactobacillales;f__Leuconostocaceae;g__Leuconostoc;s__Leuconostoc citreum
&alpha_-4,3-glucanotransferase (EC 2.4.1.-)	GH70	A_27680	k__Bacteria;p__Firmicutes;c__Bacilli;o__Lactobacillales;f__Leuconostocaceae;g__Leuconostoc;s__Leuconostoc gelidum
&alpha_-4,3-glucanotransferase (EC 2.4.1.-)	GH70	A_27697	k__Bacteria;p__Firmicutes;c__Bacilli;o__Lactobacillales;f__Leuconostocaceae;g__Leuconostoc;s__Leuconostoc gelidum
&alpha_-4,3-glucanotransferase (EC 2.4.1.-)	GH70	A_28262	k__Bacteria;p__Firmicutes;c__Bacilli;o__Lactobacillales;f__Leuconostocaceae;g__Leuconostoc;s__Leuconostoc mesenteroides
&alpha_-4,3-glucanotransferase (EC 2.4.1.-)	GH70	A_3131	k__Bacteria;p__Firmicutes;c__Bacilli;o__Lactobacillales;f__Leuconostocaceae;g__Leuconostoc;s__Leuconostoc citreum
&alpha_-4,3-glucanotransferase (EC 2.4.1.-)	GH70	A_33012	k__Bacteria;p__Firmicutes;c__Bacilli;o__Lactobacillales;f__Leuconostocaceae
&alpha_-4,3-glucanotransferase (EC 2.4.1.-)	GH70	A_40112	k__Bacteria;p__Firmicutes;c__Bacilli;o__Lactobacillales
&alpha_-4,3-glucanotransferase (EC 2.4.1.-)	GH70	A_40614	k__Bacteria;p__Firmicutes;c__Bacilli;o__Lactobacillales;f__Leuconostocaceae;g__Leuconostoc;s__Leuconostoc gelidum
&alpha_-4,3-glucanotransferase (EC 2.4.1.-)	GH70	A_47257	k__Bacteria;p__Firmicutes;c__Bacilli;o__Lactobacillales;f__Leuconostocaceae;g__Leuconostoc;s__Leuconostoc mesenteroides
&alpha_-4,3-glucanotransferase (EC 2.4.1.-)	GH70	A_50855	k__Bacteria;p__Firmicutes;c__Bacilli;o__Lactobacillales
&alpha_-4,3-glucanotransferase (EC 2.4.1.-)	GH70	A_55283	k__Bacteria;p__Firmicutes;c__Bacilli;o__Lactobacillales;f__Leuconostocaceae;g__Leuconostoc;s__Leuconostoc citreum
&alpha_-4,3-glucanotransferase (EC 2.4.1.-)	GH70	A_56182	k__Bacteria;p__Firmicutes;c__Bacilli;o__Lactobacillales;f__Leuconostocaceae;g__Leuconostoc;s__Leuconostoc citreum
&alpha_-4,3-glucanotransferase (EC 2.4.1.-)	GH70	A_63139	k__Bacteria;p__Firmicutes;c__Bacilli;o__Lactobacillales;f__Leuconostocaceae;g__Leuconostoc
&alpha_-4,3-glucanotransferase (EC 2.4.1.-)	GH70	A_65138	k__Bacteria;p__Firmicutes;c__Bacilli;o__Lactobacillales;f__Leuconostocaceae;g__Leuconostoc;s__Leuconostoc mesenteroides
&alpha_-4,3-glucanotransferase (EC 2.4.1.-)	GH70	A_65235	k__Bacteria;p__Firmicutes;c__Bacilli;o__Lactobacillales;f__Leuconostocaceae;g__Leuconostoc;s__Leuconostoc gelidum
&alpha_-4,3-glucanotransferase (EC 2.4.1.-)	GH70	A_66305	k__Bacteria;p__Firmicutes;c__Bacilli;o__Lactobacillales;f__Leuconostocaceae;g__Leuconostoc;s__Leuconostoc mesenteroides
&alpha_-4,3-glucanotransferase (EC 2.4.1.-)	GH70	A_86150	k__Bacteria;p__Firmicutes;c__Bacilli;o__Lactobacillales;f__Leuconostocaceae
&alpha_-4,3-glucanotransferase (EC 2.4.1.-)	GH70	A_92894	k__Bacteria;p__Firmicutes;c__Bacilli;o__Lactobacillales;f__Leuconostocaceae;g__Leuconostoc;s__Leuconostoc mesenteroides
&alpha_-4,3-glucanotransferase (EC 2.4.1.-)	GH70	A_96766	k__Bacteria;p__Firmicutes;c__Bacilli;o__Lactobacillales
&alpha_-4,3-glucanotransferase (EC 2.4.1.-)	GH70	A_98090	k__Bacteria;p__Firmicutes;c__Bacilli;o__Lactobacillales;f__Leuconostocaceae;g__Leuconostoc
&alpha_-4,3-glucanotransferase (EC 2.4.1.-)	GH70	B_111076	k__Bacteria;p__Firmicutes;c__Bacilli;o__Lactobacillales;f__Leuconostocaceae;g__Leuconostoc;s__Leuconostoc carnosum
&alpha_-4,3-glucanotransferase (EC 2.4.1.-)	GH70	B_115405	k__Bacteria;p__Firmicutes;c__Bacilli;o__Lactobacillales;f__Leuconostocaceae;g__Leuconostoc;s__Leuconostoc mesenteroides
&alpha_-4,3-glucanotransferase (EC 2.4.1.-)	GH70	B_118114	k__Bacteria;p__Firmicutes;c__Bacilli;o__Lactobacillales;f__Leuconostocaceae;g__Leuconostoc;s__Leuconostoc citreum
&alpha_-4,3-glucanotransferase (EC 2.4.1.-)	GH70	B_119546	k__Bacteria;p__Firmicutes;c__Bacilli;o__Lactobacillales
&alpha_-4,3-glucanotransferase (EC 2.4.1.-)	GH70	B_120254	k__Bacteria;p__Firmicutes;c__Bacilli;o__Lactobacillales;f__Leuconostocaceae;g__Leuconostoc;s__Leuconostoc mesenteroides
&alpha_-4,3-glucanotransferase (EC 2.4.1.-)	GH70	B_125361	k__Bacteria;p__Firmicutes;c__Bacilli;o__Lactobacillales;f__Leuconostocaceae;g__Leuconostoc;s__Leuconostoc mesenteroides
&alpha_-4,3-glucanotransferase (EC 2.4.1.-)	GH70	B_126065	k__Bacteria;p__Firmicutes;c__Bacilli;o__Lactobacillales;f__Leuconostocaceae;g__Leuconostoc;s__Leuconostoc mesenteroides
&alpha_-4,3-glucanotransferase (EC 2.4.1.-)	GH70	B_126481	k__Bacteria;p__Firmicutes;c__Bacilli;o__Lactobacillales;f__Leuconostocaceae;g__Leuconostoc;s__Leuconostoc citreum
&alpha_-4,3-glucanotransferase (EC 2.4.1.-)	GH70	B_136357	k__Bacteria;p__Firmicutes;c__Bacilli;o__Lactobacillales;f__Leuconostocaceae;g__Leuconostoc;s__Leuconostoc mesenteroides
&alpha_-4,3-glucanotransferase (EC 2.4.1.-)	GH70	B_138494	k__Bacteria;p__Firmicutes;c__Bacilli;o__Lactobacillales;f__Leuconostocaceae;g__Leuconostoc;s__Leuconostoc carnosum
&alpha_-4,3-glucanotransferase (EC 2.4.1.-)	GH70	B_139316	k__Bacteria;p__Firmicutes;c__Bacilli;o__Lactobacillales;f__Leuconostocaceae;g__Leuconostoc;s__Leuconostoc mesenteroides
&alpha_-4,3-glucanotransferase (EC 2.4.1.-)	GH70	B_14003	k__Bacteria;p__Firmicutes;c__Bacilli;o__Lactobacillales;f__Leuconostocaceae;g__Leuconostoc;s__Leuconostoc carnosum
&alpha_-4,3-glucanotransferase (EC 2.4.1.-)	GH70	B_14420	k__Bacteria;p__Firmicutes;c__Bacilli;o__Lactobacillales
&alpha_-4,3-glucanotransferase (EC 2.4.1.-)	GH70	B_148900	k__Bacteria;p__Firmicutes;c__Bacilli;o__Lactobacillales;f__Leuconostocaceae;g__Leuconostoc;s__Leuconostoc gelidum
&alpha_-4,3-glucanotransferase (EC 2.4.1.-)	GH70	B_150516	k__Bacteria;p__Firmicutes;c__Bacilli;o__Lactobacillales;f__Leuconostocaceae;g__Leuconostoc;s__Leuconostoc carnosum
&alpha_-4,3-glucanotransferase (EC 2.4.1.-)	GH70	B_15147	k__Bacteria;p__Firmicutes;c__Bacilli;o__Lactobacillales;f__Leuconostocaceae;g__Leuconostoc;s__Leuconostoc fallax
&alpha_-4,3-glucanotransferase (EC 2.4.1.-)	GH70	B_155311	k__Bacteria;p__Firmicutes;c__Bacilli;o__Lactobacillales;f__Leuconostocaceae;g__Leuconostoc;s__Leuconostoc citreum
&alpha_-4,3-glucanotransferase (EC 2.4.1.-)	GH70	B_159516	k__Bacteria;p__Firmicutes;c__Bacilli;o__Lactobacillales;f__Leuconostocaceae;g__Leuconostoc;s__Leuconostoc carnosum
&alpha_-4,3-glucanotransferase (EC 2.4.1.-)	GH70	B_169000	k__Bacteria;p__Firmicutes;c__Bacilli;o__Lactobacillales;f__Leuconostocaceae;g__Leuconostoc;s__Leuconostoc mesenteroides
&alpha_-4,3-glucanotransferase (EC 2.4.1.-)	GH70	B_16980	k__Bacteria;p__Firmicutes;c__Bacilli;o__Lactobacillales;f__Leuconostocaceae;g__Leuconostoc;s__Leuconostoc mesenteroides
&alpha_-4,3-glucanotransferase (EC 2.4.1.-)	GH70	B_18046	k__Bacteria;p__Firmicutes;c__Bacilli;o__Lactobacillales;f__Leuconostocaceae;g__Leuconostoc;s__Leuconostoc gelidum
&alpha_-4,3-glucanotransferase (EC 2.4.1.-)	GH70	B_19153	k__Bacteria;p__Firmicutes;c__Bacilli;o__Lactobacillales;f__Leuconostocaceae;g__Leuconostoc;s__Leuconostoc gelidum
&alpha_-4,3-glucanotransferase (EC 2.4.1.-)	GH70	B_21575	k__Bacteria;p__Firmicutes;c__Bacilli;o__Lactobacillales;f__Leuconostocaceae;g__Leuconostoc;s__Leuconostoc mesenteroides
&alpha_-4,3-glucanotransferase (EC 2.4.1.-)	GH70	B_21576	k__Bacteria;p__Firmicutes;c__Bacilli;o__Lactobacillales;f__Leuconostocaceae;g__Leuconostoc;s__Leuconostoc mesenteroides
&alpha_-4,3-glucanotransferase (EC 2.4.1.-)	GH70	B_23914	k__Bacteria;p__Firmicutes;c__Bacilli;o__Lactobacillales;f__Leuconostocaceae;g__Leuconostoc;s__Leuconostoc citreum
&alpha_-4,3-glucanotransferase (EC 2.4.1.-)	GH70	B_3019	k__Bacteria;p__Firmicutes;c__Bacilli;o__Lactobacillales;f__Leuconostocaceae;g__Leuconostoc;s__Leuconostoc mesenteroides
&alpha_-4,3-glucanotransferase (EC 2.4.1.-)	GH70	B_43126	k__Bacteria;p__Firmicutes;c__Bacilli;o__Lactobacillales;f__Leuconostocaceae;g__Leuconostoc;s__Leuconostoc citreum
&alpha_-4,3-glucanotransferase (EC 2.4.1.-)	GH70	B_46418	k__Bacteria;p__Firmicutes;c__Bacilli;o__Lactobacillales;f__Leuconostocaceae;g__Leuconostoc
&alpha_-4,3-glucanotransferase (EC 2.4.1.-)	GH70	B_47302	k__Bacteria;p__Firmicutes;c__Bacilli;o__Lactobacillales;f__Leuconostocaceae;g__Leuconostoc;s__Leuconostoc gelidum
&alpha_-4,3-glucanotransferase (EC 2.4.1.-)	GH70	B_53287	k__Bacteria;p__Firmicutes;c__Bacilli;o__Lactobacillales;f__Leuconostocaceae;g__Leuconostoc
&alpha_-4,3-glucanotransferase (EC 2.4.1.-)	GH70	B_53710	k__Bacteria;p__Firmicutes;c__Bacilli;o__Lactobacillales;f__Leuconostocaceae
&alpha_-4,3-glucanotransferase (EC 2.4.1.-)	GH70	B_5655	k__Bacteria;p__Firmicutes;c__Bacilli;o__Lactobacillales;f__Leuconostocaceae;g__Leuconostoc;s__Leuconostoc mesenteroides
&alpha_-4,3-glucanotransferase (EC 2.4.1.-)	GH70	B_64322	k__Bacteria;p__Firmicutes;c__Bacilli;o__Lactobacillales;f__Leuconostocaceae;g__Leuconostoc;s__Leuconostoc mesenteroides
&alpha_-4,3-glucanotransferase (EC 2.4.1.-)	GH70	B_69869	k__Bacteria;p__Firmicutes;c__Bacilli;o__Lactobacillales;f__Leuconostocaceae;g__Leuconostoc;s__Leuconostoc gelidum
&alpha_-4,3-glucanotransferase (EC 2.4.1.-)	GH70	B_70276	k__Bacteria;p__Firmicutes;c__Bacilli;o__Lactobacillales;f__Leuconostocaceae;g__Leuconostoc;s__Leuconostoc gelidum
&alpha_-4,3-glucanotransferase (EC 2.4.1.-)	GH70	B_76760	k__Bacteria;p__Firmicutes;c__Bacilli;o__Lactobacillales;f__Leuconostocaceae;g__Leuconostoc;s__Leuconostoc mesenteroides
&alpha_-4,3-glucanotransferase (EC 2.4.1.-)	GH70	B_7908	k__Bacteria;p__Firmicutes;c__Bacilli;o__Lactobacillales;f__Leuconostocaceae;g__Leuconostoc;s__Leuconostoc carnosum
&alpha_-4,3-glucanotransferase (EC 2.4.1.-)	GH70	B_83751	k__Bacteria;p__Firmicutes;c__Bacilli;o__Lactobacillales;f__Leuconostocaceae;g__Leuconostoc;s__Leuconostoc mesenteroides
&alpha_-4,3-glucanotransferase (EC 2.4.1.-)	GH70	B_93026	k__Bacteria;p__Firmicutes;c__Bacilli;o__Lactobacillales;f__Leuconostocaceae;g__Leuconostoc
&alpha_-4,3-glucanotransferase (EC 2.4.1.-)	GH70	B_95896	k__Bacteria;p__Firmicutes;c__Bacilli;o__Lactobacillales;f__Leuconostocaceae;g__Leuconostoc;s__Leuconostoc mesenteroides
&alpha_-4,3-glucanotransferase (EC 2.4.1.-)	GH70	C_107010	k__Bacteria;p__Firmicutes;c__Bacilli;o__Lactobacillales;f__Leuconostocaceae;g__Leuconostoc;s__Leuconostoc gelidum
&alpha_-4,3-glucanotransferase (EC 2.4.1.-)	GH70	C_112692	k__Bacteria;p__Firmicutes;c__Bacilli;o__Lactobacillales;f__Leuconostocaceae;g__Leuconostoc;s__Leuconostoc gelidum
&alpha_-4,3-glucanotransferase (EC 2.4.1.-)	GH70	C_113396	k__Bacteria;p__Firmicutes;c__Bacilli;o__Lactobacillales;f__Leuconostocaceae;g__Leuconostoc;s__Leuconostoc mesenteroides
&alpha_-4,3-glucanotransferase (EC 2.4.1.-)	GH70	C_132269	k__Bacteria;p__Firmicutes;c__Bacilli;o__Lactobacillales;f__Leuconostocaceae;g__Leuconostoc;s__Leuconostoc carnosum
&alpha_-4,3-glucanotransferase (EC 2.4.1.-)	GH70	C_138156	k__Bacteria;p__Firmicutes;c__Bacilli;o__Lactobacillales;f__Leuconostocaceae;g__Leuconostoc;s__Leuconostoc mesenteroides
&alpha_-4,3-glucanotransferase (EC 2.4.1.-)	GH70	C_15048	k__Bacteria;p__Firmicutes;c__Bacilli;o__Lactobacillales
&alpha_-4,3-glucanotransferase (EC 2.4.1.-)	GH70	C_160077	k__Bacteria;p__Firmicutes;c__Bacilli;o__Lactobacillales;f__Leuconostocaceae;g__Leuconostoc
&alpha_-4,3-glucanotransferase (EC 2.4.1.-)	GH70	C_165138	k__Bacteria;p__Firmicutes;c__Bacilli;o__Lactobacillales;f__Leuconostocaceae;g__Leuconostoc;s__Leuconostoc gelidum
&alpha_-4,3-glucanotransferase (EC 2.4.1.-)	GH70	C_28872	k__Bacteria;p__Firmicutes;c__Bacilli;o__Lactobacillales;f__Leuconostocaceae;g__Leuconostoc
&alpha_-4,3-glucanotransferase (EC 2.4.1.-)	GH70	C_3283	k__Bacteria;p__Firmicutes;c__Bacilli;o__Lactobacillales;f__Leuconostocaceae;g__Leuconostoc
&alpha_-4,3-glucanotransferase (EC 2.4.1.-)	GH70	C_36219	k__Bacteria;p__Firmicutes;c__Bacilli;o__Lactobacillales;f__Leuconostocaceae;g__Leuconostoc
&alpha_-4,3-glucanotransferase (EC 2.4.1.-)	GH70	C_3696	k__Bacteria;p__Firmicutes;c__Bacilli;o__Lactobacillales;f__Leuconostocaceae;g__Leuconostoc;s__Leuconostoc mesenteroides
&alpha_-4,3-glucanotransferase (EC 2.4.1.-)	GH70	C_52638	k__Bacteria;p__Firmicutes;c__Bacilli;o__Lactobacillales;f__Leuconostocaceae;g__Leuconostoc;s__Leuconostoc mesenteroides
&alpha_-4,3-glucanotransferase (EC 2.4.1.-)	GH70	C_52852	k__Bacteria;p__Firmicutes;c__Bacilli;o__Lactobacillales;f__Leuconostocaceae;g__Leuconostoc;s__Leuconostoc citreum
&alpha_-4,3-glucanotransferase (EC 2.4.1.-)	GH70	C_5382	k__Bacteria;p__Firmicutes;c__Bacilli;o__Lactobacillales;f__Leuconostocaceae;g__Leuconostoc;s__Leuconostoc carnosum
&alpha_-4,3-glucanotransferase (EC 2.4.1.-)	GH70	C_58285	k__Bacteria;p__Firmicutes;c__Bacilli;o__Lactobacillales;f__Leuconostocaceae;g__Leuconostoc;s__Leuconostoc gelidum
&alpha_-4,3-glucanotransferase (EC 2.4.1.-)	GH70	C_61743	k__Bacteria;p__Firmicutes;c__Bacilli;o__Lactobacillales;f__Leuconostocaceae;g__Leuconostoc;s__Leuconostoc gelidum
&alpha_-4,3-glucanotransferase (EC 2.4.1.-)	GH70	C_78871	k__Bacteria;p__Firmicutes;c__Bacilli;o__Lactobacillales;f__Leuconostocaceae;g__Leuconostoc;s__Leuconostoc gelidum
&alpha_-4,3-glucanotransferase (EC 2.4.1.-)	GH70	C_83223	k__Bacteria;p__Firmicutes;c__Bacilli;o__Lactobacillales;f__Leuconostocaceae;g__Leuconostoc;s__Leuconostoc citreum
&alpha_-4,3-glucanotransferase (EC 2.4.1.-)	GH70	C_88199	k__Bacteria;p__Firmicutes;c__Bacilli;o__Lactobacillales;f__Leuconostocaceae;g__Leuconostoc;s__Leuconostoc carnosum
&alpha_-4,3-glucanotransferase (EC 2.4.1.-)	GH70	C_99435	k__Bacteria;p__Firmicutes;c__Bacilli;o__Lactobacillales;f__Leuconostocaceae;g__Leuconostoc;s__Leuconostoc gelidum
&alpha_-4,3-glucanotransferase (EC 2.4.1.-)	GH70	C_99895	k__Bacteria;p__Firmicutes;c__Bacilli;o__Lactobacillales;f__Leuconostocaceae;g__Leuconostoc;s__Leuconostoc gelidum
&alpha_-4,3-glucanotransferase (EC 2.4.1.-)	GH70	NOVO_MIX_109221	k__Bacteria;p__Firmicutes;c__Bacilli;o__Lactobacillales;f__Leuconostocaceae;g__Leuconostoc;s__Leuconostoc mesenteroides
&alpha_-4,3-glucanotransferase (EC 2.4.1.-)	GH70	NOVO_MIX_118716	k__Bacteria;p__Firmicutes;c__Bacilli;o__Lactobacillales;f__Leuconostocaceae;g__Leuconostoc;s__Leuconostoc gelidum
&alpha_-4,3-glucanotransferase (EC 2.4.1.-)	GH70	NOVO_MIX_119866	k__Bacteria;p__Firmicutes;c__Bacilli;o__Lactobacillales;f__Leuconostocaceae;g__Leuconostoc;s__Leuconostoc fallax
&alpha_-4,3-glucanotransferase (EC 2.4.1.-)	GH70	NOVO_MIX_124376	k__Bacteria;p__Firmicutes;c__Bacilli;o__Lactobacillales;f__Leuconostocaceae;g__Leuconostoc;s__Leuconostoc citreum
&alpha_-4,3-glucanotransferase (EC 2.4.1.-)	GH70	NOVO_MIX_14128	k__Bacteria;p__Firmicutes;c__Bacilli;o__Lactobacillales;f__Leuconostocaceae;g__Leuconostoc;s__Leuconostoc citreum
&alpha_-4,3-glucanotransferase (EC 2.4.1.-)	GH70	NOVO_MIX_14585	k__Bacteria;p__Firmicutes;c__Bacilli;o__Lactobacillales;f__Leuconostocaceae;g__Leuconostoc;s__Leuconostoc gelidum
&alpha_-4,3-glucanotransferase (EC 2.4.1.-)	GH70	NOVO_MIX_1950	k__Bacteria;p__Firmicutes;c__Bacilli;o__Lactobacillales;f__Leuconostocaceae;g__Leuconostoc;s__Leuconostoc gelidum
&alpha_-4,3-glucanotransferase (EC 2.4.1.-)	GH70	NOVO_MIX_23685	k__Bacteria;p__Firmicutes;c__Bacilli;o__Lactobacillales;f__Leuconostocaceae;g__Leuconostoc;s__Leuconostoc carnosum
&alpha_-4,3-glucanotransferase (EC 2.4.1.-)	GH70	NOVO_MIX_45126	k__Bacteria;p__Firmicutes;c__Bacilli;o__Lactobacillales;f__Leuconostocaceae;g__Leuconostoc;s__Leuconostoc citreum
&alpha_-4,3-glucanotransferase (EC 2.4.1.-)	GH70	NOVO_MIX_4600	k__Bacteria;p__Firmicutes;c__Bacilli;o__Lactobacillales;f__Leuconostocaceae;g__Leuconostoc;s__Leuconostoc mesenteroides
&alpha_-4,3-glucanotransferase (EC 2.4.1.-)	GH70	NOVO_MIX_56704	k__Bacteria;p__Firmicutes;c__Bacilli;o__Lactobacillales;f__Leuconostocaceae;g__Leuconostoc;s__Leuconostoc mesenteroides
&alpha_-4,3-glucanotransferase (EC 2.4.1.-)	GH70	NOVO_MIX_77166	k__Bacteria;p__Firmicutes;c__Bacilli;o__Lactobacillales;f__Leuconostocaceae;g__Leuconostoc;s__Leuconostoc fallax
&alpha_-4,3-glucanotransferase (EC 2.4.1.-)	GH70	NOVO_MIX_84718	k__Bacteria;p__Firmicutes;c__Bacilli;o__Lactobacillales;f__Leuconostocaceae;g__Leuconostoc;s__Leuconostoc mesenteroides
&alpha_-4,6-glucanotransferase (EC 2.4.1.-)	GH70	A_100312	k__Bacteria;p__Firmicutes;c__Bacilli;o__Lactobacillales;f__Leuconostocaceae;g__Leuconostoc;s__Leuconostoc gelidum
&alpha_-4,6-glucanotransferase (EC 2.4.1.-)	GH70	A_110154	k__Bacteria;p__Firmicutes;c__Bacilli;o__Lactobacillales;f__Leuconostocaceae;g__Leuconostoc;s__Leuconostoc mesenteroides
&alpha_-4,6-glucanotransferase (EC 2.4.1.-)	GH70	A_121929	k__Bacteria;p__Firmicutes;c__Bacilli;o__Lactobacillales
&alpha_-4,6-glucanotransferase (EC 2.4.1.-)	GH70	A_122427	k__Bacteria;p__Firmicutes;c__Bacilli;o__Lactobacillales;f__Leuconostocaceae;g__Leuconostoc;s__Leuconostoc gelidum
&alpha_-4,6-glucanotransferase (EC 2.4.1.-)	GH70	A_138599	k__Bacteria;p__Firmicutes;c__Bacilli;o__Lactobacillales;f__Leuconostocaceae;g__Leuconostoc;s__Leuconostoc gelidum
&alpha_-4,6-glucanotransferase (EC 2.4.1.-)	GH70	A_148329	k__Bacteria;p__Firmicutes;c__Bacilli;o__Lactobacillales;f__Leuconostocaceae;g__Leuconostoc;s__Leuconostoc citreum
&alpha_-4,6-glucanotransferase (EC 2.4.1.-)	GH70	A_154515	k__Bacteria;p__Firmicutes;c__Bacilli;o__Lactobacillales;f__Leuconostocaceae;g__Leuconostoc;s__Leuconostoc citreum
&alpha_-4,6-glucanotransferase (EC 2.4.1.-)	GH70	A_161688	k__Bacteria;p__Firmicutes;c__Bacilli;o__Lactobacillales;f__Leuconostocaceae;g__Leuconostoc;s__Leuconostoc citreum
&alpha_-4,6-glucanotransferase (EC 2.4.1.-)	GH70	A_162091	k__Bacteria;p__Firmicutes;c__Bacilli;o__Lactobacillales;f__Leuconostocaceae;g__Leuconostoc;s__Leuconostoc mesenteroides
&alpha_-4,6-glucanotransferase (EC 2.4.1.-)	GH70	A_16334	k__Bacteria;p__Firmicutes;c__Bacilli;o__Lactobacillales;f__Leuconostocaceae;g__Leuconostoc
&alpha_-4,6-glucanotransferase (EC 2.4.1.-)	GH70	A_18231	k__Bacteria;p__Firmicutes;c__Bacilli;o__Lactobacillales;f__Leuconostocaceae;g__Leuconostoc;s__Leuconostoc mesenteroides
&alpha_-4,6-glucanotransferase (EC 2.4.1.-)	GH70	A_19172	k__Bacteria;p__Firmicutes;c__Bacilli;o__Lactobacillales;f__Leuconostocaceae;g__Leuconostoc
&alpha_-4,6-glucanotransferase (EC 2.4.1.-)	GH70	A_21479	k__Bacteria;p__Firmicutes;c__Bacilli;o__Lactobacillales;f__Leuconostocaceae;g__Leuconostoc;s__Leuconostoc citreum
&alpha_-4,6-glucanotransferase (EC 2.4.1.-)	GH70	A_23265	k__Bacteria;p__Firmicutes;c__Bacilli;o__Lactobacillales;f__Leuconostocaceae;g__Leuconostoc;s__Leuconostoc mesenteroides
&alpha_-4,6-glucanotransferase (EC 2.4.1.-)	GH70	A_25447	k__Bacteria;p__Firmicutes;c__Bacilli;o__Lactobacillales;f__Leuconostocaceae;g__Leuconostoc;s__Leuconostoc citreum
&alpha_-4,6-glucanotransferase (EC 2.4.1.-)	GH70	A_27680	k__Bacteria;p__Firmicutes;c__Bacilli;o__Lactobacillales;f__Leuconostocaceae;g__Leuconostoc;s__Leuconostoc gelidum
&alpha_-4,6-glucanotransferase (EC 2.4.1.-)	GH70	A_27697	k__Bacteria;p__Firmicutes;c__Bacilli;o__Lactobacillales;f__Leuconostocaceae;g__Leuconostoc;s__Leuconostoc gelidum
&alpha_-4,6-glucanotransferase (EC 2.4.1.-)	GH70	A_28262	k__Bacteria;p__Firmicutes;c__Bacilli;o__Lactobacillales;f__Leuconostocaceae;g__Leuconostoc;s__Leuconostoc mesenteroides
&alpha_-4,6-glucanotransferase (EC 2.4.1.-)	GH70	A_3131	k__Bacteria;p__Firmicutes;c__Bacilli;o__Lactobacillales;f__Leuconostocaceae;g__Leuconostoc;s__Leuconostoc citreum
&alpha_-4,6-glucanotransferase (EC 2.4.1.-)	GH70	A_33012	k__Bacteria;p__Firmicutes;c__Bacilli;o__Lactobacillales;f__Leuconostocaceae
&alpha_-4,6-glucanotransferase (EC 2.4.1.-)	GH70	A_40112	k__Bacteria;p__Firmicutes;c__Bacilli;o__Lactobacillales
&alpha_-4,6-glucanotransferase (EC 2.4.1.-)	GH70	A_40614	k__Bacteria;p__Firmicutes;c__Bacilli;o__Lactobacillales;f__Leuconostocaceae;g__Leuconostoc;s__Leuconostoc gelidum
&alpha_-4,6-glucanotransferase (EC 2.4.1.-)	GH70	A_47257	k__Bacteria;p__Firmicutes;c__Bacilli;o__Lactobacillales;f__Leuconostocaceae;g__Leuconostoc;s__Leuconostoc mesenteroides
&alpha_-4,6-glucanotransferase (EC 2.4.1.-)	GH70	A_50855	k__Bacteria;p__Firmicutes;c__Bacilli;o__Lactobacillales
&alpha_-4,6-glucanotransferase (EC 2.4.1.-)	GH70	A_55283	k__Bacteria;p__Firmicutes;c__Bacilli;o__Lactobacillales;f__Leuconostocaceae;g__Leuconostoc;s__Leuconostoc citreum
&alpha_-4,6-glucanotransferase (EC 2.4.1.-)	GH70	A_56182	k__Bacteria;p__Firmicutes;c__Bacilli;o__Lactobacillales;f__Leuconostocaceae;g__Leuconostoc;s__Leuconostoc citreum
&alpha_-4,6-glucanotransferase (EC 2.4.1.-)	GH70	A_63139	k__Bacteria;p__Firmicutes;c__Bacilli;o__Lactobacillales;f__Leuconostocaceae;g__Leuconostoc
&alpha_-4,6-glucanotransferase (EC 2.4.1.-)	GH70	A_65138	k__Bacteria;p__Firmicutes;c__Bacilli;o__Lactobacillales;f__Leuconostocaceae;g__Leuconostoc;s__Leuconostoc mesenteroides
&alpha_-4,6-glucanotransferase (EC 2.4.1.-)	GH70	A_65235	k__Bacteria;p__Firmicutes;c__Bacilli;o__Lactobacillales;f__Leuconostocaceae;g__Leuconostoc;s__Leuconostoc gelidum
&alpha_-4,6-glucanotransferase (EC 2.4.1.-)	GH70	A_66305	k__Bacteria;p__Firmicutes;c__Bacilli;o__Lactobacillales;f__Leuconostocaceae;g__Leuconostoc;s__Leuconostoc mesenteroides
&alpha_-4,6-glucanotransferase (EC 2.4.1.-)	GH70	A_86150	k__Bacteria;p__Firmicutes;c__Bacilli;o__Lactobacillales;f__Leuconostocaceae
&alpha_-4,6-glucanotransferase (EC 2.4.1.-)	GH70	A_92894	k__Bacteria;p__Firmicutes;c__Bacilli;o__Lactobacillales;f__Leuconostocaceae;g__Leuconostoc;s__Leuconostoc mesenteroides
&alpha_-4,6-glucanotransferase (EC 2.4.1.-)	GH70	A_96766	k__Bacteria;p__Firmicutes;c__Bacilli;o__Lactobacillales
&alpha_-4,6-glucanotransferase (EC 2.4.1.-)	GH70	A_98090	k__Bacteria;p__Firmicutes;c__Bacilli;o__Lactobacillales;f__Leuconostocaceae;g__Leuconostoc
&alpha_-4,6-glucanotransferase (EC 2.4.1.-)	GH70	B_111076	k__Bacteria;p__Firmicutes;c__Bacilli;o__Lactobacillales;f__Leuconostocaceae;g__Leuconostoc;s__Leuconostoc carnosum
&alpha_-4,6-glucanotransferase (EC 2.4.1.-)	GH70	B_115405	k__Bacteria;p__Firmicutes;c__Bacilli;o__Lactobacillales;f__Leuconostocaceae;g__Leuconostoc;s__Leuconostoc mesenteroides
&alpha_-4,6-glucanotransferase (EC 2.4.1.-)	GH70	B_118114	k__Bacteria;p__Firmicutes;c__Bacilli;o__Lactobacillales;f__Leuconostocaceae;g__Leuconostoc;s__Leuconostoc citreum
&alpha_-4,6-glucanotransferase (EC 2.4.1.-)	GH70	B_119546	k__Bacteria;p__Firmicutes;c__Bacilli;o__Lactobacillales
&alpha_-4,6-glucanotransferase (EC 2.4.1.-)	GH70	B_120254	k__Bacteria;p__Firmicutes;c__Bacilli;o__Lactobacillales;f__Leuconostocaceae;g__Leuconostoc;s__Leuconostoc mesenteroides
&alpha_-4,6-glucanotransferase (EC 2.4.1.-)	GH70	B_125361	k__Bacteria;p__Firmicutes;c__Bacilli;o__Lactobacillales;f__Leuconostocaceae;g__Leuconostoc;s__Leuconostoc mesenteroides
&alpha_-4,6-glucanotransferase (EC 2.4.1.-)	GH70	B_126065	k__Bacteria;p__Firmicutes;c__Bacilli;o__Lactobacillales;f__Leuconostocaceae;g__Leuconostoc;s__Leuconostoc mesenteroides
&alpha_-4,6-glucanotransferase (EC 2.4.1.-)	GH70	B_126481	k__Bacteria;p__Firmicutes;c__Bacilli;o__Lactobacillales;f__Leuconostocaceae;g__Leuconostoc;s__Leuconostoc citreum
&alpha_-4,6-glucanotransferase (EC 2.4.1.-)	GH70	B_136357	k__Bacteria;p__Firmicutes;c__Bacilli;o__Lactobacillales;f__Leuconostocaceae;g__Leuconostoc;s__Leuconostoc mesenteroides
&alpha_-4,6-glucanotransferase (EC 2.4.1.-)	GH70	B_138494	k__Bacteria;p__Firmicutes;c__Bacilli;o__Lactobacillales;f__Leuconostocaceae;g__Leuconostoc;s__Leuconostoc carnosum
&alpha_-4,6-glucanotransferase (EC 2.4.1.-)	GH70	B_139316	k__Bacteria;p__Firmicutes;c__Bacilli;o__Lactobacillales;f__Leuconostocaceae;g__Leuconostoc;s__Leuconostoc mesenteroides
&alpha_-4,6-glucanotransferase (EC 2.4.1.-)	GH70	B_14003	k__Bacteria;p__Firmicutes;c__Bacilli;o__Lactobacillales;f__Leuconostocaceae;g__Leuconostoc;s__Leuconostoc carnosum
&alpha_-4,6-glucanotransferase (EC 2.4.1.-)	GH70	B_14420	k__Bacteria;p__Firmicutes;c__Bacilli;o__Lactobacillales
&alpha_-4,6-glucanotransferase (EC 2.4.1.-)	GH70	B_148900	k__Bacteria;p__Firmicutes;c__Bacilli;o__Lactobacillales;f__Leuconostocaceae;g__Leuconostoc;s__Leuconostoc gelidum
&alpha_-4,6-glucanotransferase (EC 2.4.1.-)	GH70	B_150516	k__Bacteria;p__Firmicutes;c__Bacilli;o__Lactobacillales;f__Leuconostocaceae;g__Leuconostoc;s__Leuconostoc carnosum
&alpha_-4,6-glucanotransferase (EC 2.4.1.-)	GH70	B_15147	k__Bacteria;p__Firmicutes;c__Bacilli;o__Lactobacillales;f__Leuconostocaceae;g__Leuconostoc;s__Leuconostoc fallax
&alpha_-4,6-glucanotransferase (EC 2.4.1.-)	GH70	B_155311	k__Bacteria;p__Firmicutes;c__Bacilli;o__Lactobacillales;f__Leuconostocaceae;g__Leuconostoc;s__Leuconostoc citreum
&alpha_-4,6-glucanotransferase (EC 2.4.1.-)	GH70	B_159516	k__Bacteria;p__Firmicutes;c__Bacilli;o__Lactobacillales;f__Leuconostocaceae;g__Leuconostoc;s__Leuconostoc carnosum
&alpha_-4,6-glucanotransferase (EC 2.4.1.-)	GH70	B_169000	k__Bacteria;p__Firmicutes;c__Bacilli;o__Lactobacillales;f__Leuconostocaceae;g__Leuconostoc;s__Leuconostoc mesenteroides
&alpha_-4,6-glucanotransferase (EC 2.4.1.-)	GH70	B_16980	k__Bacteria;p__Firmicutes;c__Bacilli;o__Lactobacillales;f__Leuconostocaceae;g__Leuconostoc;s__Leuconostoc mesenteroides
&alpha_-4,6-glucanotransferase (EC 2.4.1.-)	GH70	B_18046	k__Bacteria;p__Firmicutes;c__Bacilli;o__Lactobacillales;f__Leuconostocaceae;g__Leuconostoc;s__Leuconostoc gelidum
&alpha_-4,6-glucanotransferase (EC 2.4.1.-)	GH70	B_19153	k__Bacteria;p__Firmicutes;c__Bacilli;o__Lactobacillales;f__Leuconostocaceae;g__Leuconostoc;s__Leuconostoc gelidum
&alpha_-4,6-glucanotransferase (EC 2.4.1.-)	GH70	B_21575	k__Bacteria;p__Firmicutes;c__Bacilli;o__Lactobacillales;f__Leuconostocaceae;g__Leuconostoc;s__Leuconostoc mesenteroides
&alpha_-4,6-glucanotransferase (EC 2.4.1.-)	GH70	B_21576	k__Bacteria;p__Firmicutes;c__Bacilli;o__Lactobacillales;f__Leuconostocaceae;g__Leuconostoc;s__Leuconostoc mesenteroides
&alpha_-4,6-glucanotransferase (EC 2.4.1.-)	GH70	B_23914	k__Bacteria;p__Firmicutes;c__Bacilli;o__Lactobacillales;f__Leuconostocaceae;g__Leuconostoc;s__Leuconostoc citreum
&alpha_-4,6-glucanotransferase (EC 2.4.1.-)	GH70	B_3019	k__Bacteria;p__Firmicutes;c__Bacilli;o__Lactobacillales;f__Leuconostocaceae;g__Leuconostoc;s__Leuconostoc mesenteroides
&alpha_-4,6-glucanotransferase (EC 2.4.1.-)	GH70	B_43126	k__Bacteria;p__Firmicutes;c__Bacilli;o__Lactobacillales;f__Leuconostocaceae;g__Leuconostoc;s__Leuconostoc citreum
&alpha_-4,6-glucanotransferase (EC 2.4.1.-)	GH70	B_46418	k__Bacteria;p__Firmicutes;c__Bacilli;o__Lactobacillales;f__Leuconostocaceae;g__Leuconostoc
&alpha_-4,6-glucanotransferase (EC 2.4.1.-)	GH70	B_47302	k__Bacteria;p__Firmicutes;c__Bacilli;o__Lactobacillales;f__Leuconostocaceae;g__Leuconostoc;s__Leuconostoc gelidum
&alpha_-4,6-glucanotransferase (EC 2.4.1.-)	GH70	B_53287	k__Bacteria;p__Firmicutes;c__Bacilli;o__Lactobacillales;f__Leuconostocaceae;g__Leuconostoc
&alpha_-4,6-glucanotransferase (EC 2.4.1.-)	GH70	B_53710	k__Bacteria;p__Firmicutes;c__Bacilli;o__Lactobacillales;f__Leuconostocaceae
&alpha_-4,6-glucanotransferase (EC 2.4.1.-)	GH70	B_5655	k__Bacteria;p__Firmicutes;c__Bacilli;o__Lactobacillales;f__Leuconostocaceae;g__Leuconostoc;s__Leuconostoc mesenteroides
&alpha_-4,6-glucanotransferase (EC 2.4.1.-)	GH70	B_64322	k__Bacteria;p__Firmicutes;c__Bacilli;o__Lactobacillales;f__Leuconostocaceae;g__Leuconostoc;s__Leuconostoc mesenteroides
&alpha_-4,6-glucanotransferase (EC 2.4.1.-)	GH70	B_69869	k__Bacteria;p__Firmicutes;c__Bacilli;o__Lactobacillales;f__Leuconostocaceae;g__Leuconostoc;s__Leuconostoc gelidum
&alpha_-4,6-glucanotransferase (EC 2.4.1.-)	GH70	B_70276	k__Bacteria;p__Firmicutes;c__Bacilli;o__Lactobacillales;f__Leuconostocaceae;g__Leuconostoc;s__Leuconostoc gelidum
&alpha_-4,6-glucanotransferase (EC 2.4.1.-)	GH70	B_76760	k__Bacteria;p__Firmicutes;c__Bacilli;o__Lactobacillales;f__Leuconostocaceae;g__Leuconostoc;s__Leuconostoc mesenteroides
&alpha_-4,6-glucanotransferase (EC 2.4.1.-)	GH70	B_7908	k__Bacteria;p__Firmicutes;c__Bacilli;o__Lactobacillales;f__Leuconostocaceae;g__Leuconostoc;s__Leuconostoc carnosum
&alpha_-4,6-glucanotransferase (EC 2.4.1.-)	GH70	B_83751	k__Bacteria;p__Firmicutes;c__Bacilli;o__Lactobacillales;f__Leuconostocaceae;g__Leuconostoc;s__Leuconostoc mesenteroides
&alpha_-4,6-glucanotransferase (EC 2.4.1.-)	GH70	B_93026	k__Bacteria;p__Firmicutes;c__Bacilli;o__Lactobacillales;f__Leuconostocaceae;g__Leuconostoc
&alpha_-4,6-glucanotransferase (EC 2.4.1.-)	GH70	B_95896	k__Bacteria;p__Firmicutes;c__Bacilli;o__Lactobacillales;f__Leuconostocaceae;g__Leuconostoc;s__Leuconostoc mesenteroides
&alpha_-4,6-glucanotransferase (EC 2.4.1.-)	GH70	C_107010	k__Bacteria;p__Firmicutes;c__Bacilli;o__Lactobacillales;f__Leuconostocaceae;g__Leuconostoc;s__Leuconostoc gelidum
&alpha_-4,6-glucanotransferase (EC 2.4.1.-)	GH70	C_112692	k__Bacteria;p__Firmicutes;c__Bacilli;o__Lactobacillales;f__Leuconostocaceae;g__Leuconostoc;s__Leuconostoc gelidum
&alpha_-4,6-glucanotransferase (EC 2.4.1.-)	GH70	C_113396	k__Bacteria;p__Firmicutes;c__Bacilli;o__Lactobacillales;f__Leuconostocaceae;g__Leuconostoc;s__Leuconostoc mesenteroides
&alpha_-4,6-glucanotransferase (EC 2.4.1.-)	GH70	C_132269	k__Bacteria;p__Firmicutes;c__Bacilli;o__Lactobacillales;f__Leuconostocaceae;g__Leuconostoc;s__Leuconostoc carnosum
&alpha_-4,6-glucanotransferase (EC 2.4.1.-)	GH70	C_138156	k__Bacteria;p__Firmicutes;c__Bacilli;o__Lactobacillales;f__Leuconostocaceae;g__Leuconostoc;s__Leuconostoc mesenteroides
&alpha_-4,6-glucanotransferase (EC 2.4.1.-)	GH70	C_15048	k__Bacteria;p__Firmicutes;c__Bacilli;o__Lactobacillales
&alpha_-4,6-glucanotransferase (EC 2.4.1.-)	GH70	C_160077	k__Bacteria;p__Firmicutes;c__Bacilli;o__Lactobacillales;f__Leuconostocaceae;g__Leuconostoc
&alpha_-4,6-glucanotransferase (EC 2.4.1.-)	GH70	C_165138	k__Bacteria;p__Firmicutes;c__Bacilli;o__Lactobacillales;f__Leuconostocaceae;g__Leuconostoc;s__Leuconostoc gelidum
&alpha_-4,6-glucanotransferase (EC 2.4.1.-)	GH70	C_28872	k__Bacteria;p__Firmicutes;c__Bacilli;o__Lactobacillales;f__Leuconostocaceae;g__Leuconostoc
&alpha_-4,6-glucanotransferase (EC 2.4.1.-)	GH70	C_3283	k__Bacteria;p__Firmicutes;c__Bacilli;o__Lactobacillales;f__Leuconostocaceae;g__Leuconostoc
&alpha_-4,6-glucanotransferase (EC 2.4.1.-)	GH70	C_36219	k__Bacteria;p__Firmicutes;c__Bacilli;o__Lactobacillales;f__Leuconostocaceae;g__Leuconostoc
&alpha_-4,6-glucanotransferase (EC 2.4.1.-)	GH70	C_3696	k__Bacteria;p__Firmicutes;c__Bacilli;o__Lactobacillales;f__Leuconostocaceae;g__Leuconostoc;s__Leuconostoc mesenteroides
&alpha_-4,6-glucanotransferase (EC 2.4.1.-)	GH70	C_52638	k__Bacteria;p__Firmicutes;c__Bacilli;o__Lactobacillales;f__Leuconostocaceae;g__Leuconostoc;s__Leuconostoc mesenteroides
&alpha_-4,6-glucanotransferase (EC 2.4.1.-)	GH70	C_52852	k__Bacteria;p__Firmicutes;c__Bacilli;o__Lactobacillales;f__Leuconostocaceae;g__Leuconostoc;s__Leuconostoc citreum
&alpha_-4,6-glucanotransferase (EC 2.4.1.-)	GH70	C_5382	k__Bacteria;p__Firmicutes;c__Bacilli;o__Lactobacillales;f__Leuconostocaceae;g__Leuconostoc;s__Leuconostoc carnosum
&alpha_-4,6-glucanotransferase (EC 2.4.1.-)	GH70	C_58285	k__Bacteria;p__Firmicutes;c__Bacilli;o__Lactobacillales;f__Leuconostocaceae;g__Leuconostoc;s__Leuconostoc gelidum
&alpha_-4,6-glucanotransferase (EC 2.4.1.-)	GH70	C_61743	k__Bacteria;p__Firmicutes;c__Bacilli;o__Lactobacillales;f__Leuconostocaceae;g__Leuconostoc;s__Leuconostoc gelidum
&alpha_-4,6-glucanotransferase (EC 2.4.1.-)	GH70	C_78871	k__Bacteria;p__Firmicutes;c__Bacilli;o__Lactobacillales;f__Leuconostocaceae;g__Leuconostoc;s__Leuconostoc gelidum
&alpha_-4,6-glucanotransferase (EC 2.4.1.-)	GH70	C_83223	k__Bacteria;p__Firmicutes;c__Bacilli;o__Lactobacillales;f__Leuconostocaceae;g__Leuconostoc;s__Leuconostoc citreum
&alpha_-4,6-glucanotransferase (EC 2.4.1.-)	GH70	C_88199	k__Bacteria;p__Firmicutes;c__Bacilli;o__Lactobacillales;f__Leuconostocaceae;g__Leuconostoc;s__Leuconostoc carnosum
&alpha_-4,6-glucanotransferase (EC 2.4.1.-)	GH70	C_99435	k__Bacteria;p__Firmicutes;c__Bacilli;o__Lactobacillales;f__Leuconostocaceae;g__Leuconostoc;s__Leuconostoc gelidum
&alpha_-4,6-glucanotransferase (EC 2.4.1.-)	GH70	C_99895	k__Bacteria;p__Firmicutes;c__Bacilli;o__Lactobacillales;f__Leuconostocaceae;g__Leuconostoc;s__Leuconostoc gelidum
&alpha_-4,6-glucanotransferase (EC 2.4.1.-)	GH70	NOVO_MIX_109221	k__Bacteria;p__Firmicutes;c__Bacilli;o__Lactobacillales;f__Leuconostocaceae;g__Leuconostoc;s__Leuconostoc mesenteroides
&alpha_-4,6-glucanotransferase (EC 2.4.1.-)	GH70	NOVO_MIX_118716	k__Bacteria;p__Firmicutes;c__Bacilli;o__Lactobacillales;f__Leuconostocaceae;g__Leuconostoc;s__Leuconostoc gelidum
&alpha_-4,6-glucanotransferase (EC 2.4.1.-)	GH70	NOVO_MIX_119866	k__Bacteria;p__Firmicutes;c__Bacilli;o__Lactobacillales;f__Leuconostocaceae;g__Leuconostoc;s__Leuconostoc fallax
&alpha_-4,6-glucanotransferase (EC 2.4.1.-)	GH70	NOVO_MIX_124376	k__Bacteria;p__Firmicutes;c__Bacilli;o__Lactobacillales;f__Leuconostocaceae;g__Leuconostoc;s__Leuconostoc citreum
&alpha_-4,6-glucanotransferase (EC 2.4.1.-)	GH70	NOVO_MIX_14128	k__Bacteria;p__Firmicutes;c__Bacilli;o__Lactobacillales;f__Leuconostocaceae;g__Leuconostoc;s__Leuconostoc citreum
&alpha_-4,6-glucanotransferase (EC 2.4.1.-)	GH70	NOVO_MIX_14585	k__Bacteria;p__Firmicutes;c__Bacilli;o__Lactobacillales;f__Leuconostocaceae;g__Leuconostoc;s__Leuconostoc gelidum
&alpha_-4,6-glucanotransferase (EC 2.4.1.-)	GH70	NOVO_MIX_1950	k__Bacteria;p__Firmicutes;c__Bacilli;o__Lactobacillales;f__Leuconostocaceae;g__Leuconostoc;s__Leuconostoc gelidum
&alpha_-4,6-glucanotransferase (EC 2.4.1.-)	GH70	NOVO_MIX_23685	k__Bacteria;p__Firmicutes;c__Bacilli;o__Lactobacillales;f__Leuconostocaceae;g__Leuconostoc;s__Leuconostoc carnosum
&alpha_-4,6-glucanotransferase (EC 2.4.1.-)	GH70	NOVO_MIX_45126	k__Bacteria;p__Firmicutes;c__Bacilli;o__Lactobacillales;f__Leuconostocaceae;g__Leuconostoc;s__Leuconostoc citreum
&alpha_-4,6-glucanotransferase (EC 2.4.1.-)	GH70	NOVO_MIX_4600	k__Bacteria;p__Firmicutes;c__Bacilli;o__Lactobacillales;f__Leuconostocaceae;g__Leuconostoc;s__Leuconostoc mesenteroides
&alpha_-4,6-glucanotransferase (EC 2.4.1.-)	GH70	NOVO_MIX_56704	k__Bacteria;p__Firmicutes;c__Bacilli;o__Lactobacillales;f__Leuconostocaceae;g__Leuconostoc;s__Leuconostoc mesenteroides
&alpha_-4,6-glucanotransferase (EC 2.4.1.-)	GH70	NOVO_MIX_77166	k__Bacteria;p__Firmicutes;c__Bacilli;o__Lactobacillales;f__Leuconostocaceae;g__Leuconostoc;s__Leuconostoc fallax
&alpha_-4,6-glucanotransferase (EC 2.4.1.-)	GH70	NOVO_MIX_84718	k__Bacteria;p__Firmicutes;c__Bacilli;o__Lactobacillales;f__Leuconostocaceae;g__Leuconostoc;s__Leuconostoc mesenteroides
&alpha_-L-arabinofuranosidase (EC 3.2.1.55)	GH43	A_100072	k__Bacteria
&alpha_-L-arabinofuranosidase (EC 3.2.1.55)	GH43	A_10075	k__Bacteria;p__Bacteroidetes;c__Sphingobacteriia;o__Sphingobacteriales;f__Sphingobacteriaceae;g__Pedobacter;s__Pedobacter steynii
&alpha_-L-arabinofuranosidase (EC 3.2.1.55)	GH2	A_101325	k__Bacteria;p__Bacteroidetes;c__Sphingobacteriia;o__Sphingobacteriales;f__Sphingobacteriaceae;g__Pedobacter;s__Pedobacter steynii
&alpha_-L-arabinofuranosidase (EC 3.2.1.55)	GH43	A_102185	k__Bacteria;p__Proteobacteria;c__Gammaproteobacteria;o__Enterobacterales;f__Erwiniaceae;g__Erwinia;s__Erwinia gerundensis
&alpha_-L-arabinofuranosidase (EC 3.2.1.55)	GH3	A_103874	k__Bacteria;p__Proteobacteria;c__Gammaproteobacteria;o__Pseudomonadales;f__Pseudomonadaceae;g__Pseudomonas
&alpha_-L-arabinofuranosidase (EC 3.2.1.55)	GH3	A_10502	k__Bacteria;p__Proteobacteria;c__Gammaproteobacteria;o__Enterobacterales;f__Yersiniaceae
&alpha_-L-arabinofuranosidase (EC 3.2.1.55)	GH2	A_105873	k__Bacteria;p__Proteobacteria;c__Gammaproteobacteria;o__Pseudomonadales;f__Pseudomonadaceae;g__Pseudomonas
&alpha_-L-arabinofuranosidase (EC 3.2.1.55)	GH2	A_10835	k__Bacteria;p__Firmicutes;c__Bacilli;o__Lactobacillales;f__Lactobacillaceae;g__Lactobacillus;s__Lactobacillus sakei
&alpha_-L-arabinofuranosidase (EC 3.2.1.55)	GH2	A_10836	k__Bacteria;p__Firmicutes;c__Bacilli;o__Lactobacillales;f__Lactobacillaceae;g__Lactobacillus;s__Lactobacillus sakei
&alpha_-L-arabinofuranosidase (EC 3.2.1.55)	GH43	A_109296	k__Bacteria;p__Bacteroidetes;c__Sphingobacteriia;o__Sphingobacteriales;f__Sphingobacteriaceae;g__Pedobacter;s__Pedobacter steynii
&alpha_-L-arabinofuranosidase (EC 3.2.1.55)	GH43	A_111839	k__Bacteria;p__Proteobacteria;c__Gammaproteobacteria;o__Enterobacterales;f__Yersiniaceae;g__Rahnella
&alpha_-L-arabinofuranosidase (EC 3.2.1.55)	GH43	A_11186	k__Bacteria;p__Firmicutes;c__Bacilli;o__Lactobacillales;f__Leuconostocaceae;g__Weissella;s__Weissella soli
&alpha_-L-arabinofuranosidase (EC 3.2.1.55)	GH43	A_112022	k__Bacteria;p__Bacteroidetes;c__Sphingobacteriia;o__Sphingobacteriales;f__Sphingobacteriaceae;g__Pedobacter;s__Pedobacter sp. V48
&alpha_-L-arabinofuranosidase (EC 3.2.1.55)	GH43	A_112797	k__Bacteria;p__Firmicutes;c__Bacilli;o__Lactobacillales;f__Leuconostocaceae;g__Weissella;s__Weissella soli
&alpha_-L-arabinofuranosidase (EC 3.2.1.55)	GH3	A_113472	k__Bacteria;p__Firmicutes;c__Bacilli;o__Lactobacillales;f__Leuconostocaceae;g__Leuconostoc;s__Leuconostoc mesenteroides
&alpha_-L-arabinofuranosidase (EC 3.2.1.55)	GH3	A_113652	k__Bacteria
&alpha_-L-arabinofuranosidase (EC 3.2.1.55)	GH43	A_114219	k__Bacteria;p__Firmicutes;c__Bacilli;o__Lactobacillales;f__Leuconostocaceae;g__Leuconostoc;s__Leuconostoc citreum
&alpha_-L-arabinofuranosidase (EC 3.2.1.55)	GH2	A_12035	k__Bacteria;p__Proteobacteria;c__Gammaproteobacteria;o__Enterobacterales;f__Erwiniaceae;g__Erwinia;s__Erwinia persicina
&alpha_-L-arabinofuranosidase (EC 3.2.1.55)	GH3	A_123971	k__Bacteria;p__Proteobacteria;c__Gammaproteobacteria;o__Pseudomonadales;f__Pseudomonadaceae;g__Pseudomonas
&alpha_-L-arabinofuranosidase (EC 3.2.1.55)	GH43	A_12649	k__Bacteria;p__Bacteroidetes
&alpha_-L-arabinofuranosidase (EC 3.2.1.55)	GH3	A_126921	k__Bacteria;p__Proteobacteria;c__Gammaproteobacteria;o__Enterobacterales;f__Yersiniaceae;g__Rahnella;s__Rahnella victoriana
&alpha_-L-arabinofuranosidase (EC 3.2.1.55)	GH3	A_127322	k__Bacteria;p__Proteobacteria;c__Gammaproteobacteria;o__Pseudomonadales;f__Pseudomonadaceae;g__Pseudomonas
&alpha_-L-arabinofuranosidase (EC 3.2.1.55)	GH43	A_127787	k__Bacteria;p__Bacteroidetes;c__Sphingobacteriia;o__Sphingobacteriales;f__Sphingobacteriaceae;g__Pedobacter;s__Pedobacter steynii
&alpha_-L-arabinofuranosidase (EC 3.2.1.55)	GH3	A_128197	k__Bacteria;p__Proteobacteria;c__Gammaproteobacteria;o__Pseudomonadales;f__Pseudomonadaceae;g__Pseudomonas
&alpha_-L-arabinofuranosidase (EC 3.2.1.55)	GH43	A_128681	k__Bacteria;p__Bacteroidetes;c__Sphingobacteriia;o__Sphingobacteriales;f__Sphingobacteriaceae;g__Pedobacter;s__Pedobacter insulae
&alpha_-L-arabinofuranosidase (EC 3.2.1.55)	GH43	A_129643	k__Bacteria;p__Firmicutes;c__Bacilli;o__Lactobacillales;f__Lactobacillaceae;g__Lactobacillus;s__Lactobacillus curvatus
&alpha_-L-arabinofuranosidase (EC 3.2.1.55)	GH3	A_131441	k__Bacteria;p__Proteobacteria;c__Gammaproteobacteria;o__Enterobacterales;f__Yersiniaceae;g__Rahnella;s__Rahnella sp. Y9602
&alpha_-L-arabinofuranosidase (EC 3.2.1.55)	GH3	A_137411	k__Bacteria;p__Proteobacteria;c__Gammaproteobacteria;o__Pseudomonadales;f__Pseudomonadaceae;g__Pseudomonas
&alpha_-L-arabinofuranosidase (EC 3.2.1.55)	GH3	A_137583	k__Bacteria
&alpha_-L-arabinofuranosidase (EC 3.2.1.55)	GH3	A_138339	k__Bacteria
&alpha_-L-arabinofuranosidase (EC 3.2.1.55)	GH2	A_139438	k__Bacteria;p__Proteobacteria;c__Alphaproteobacteria;o__Rhizobiales;f__Rhizobiaceae
&alpha_-L-arabinofuranosidase (EC 3.2.1.55)	GH51	A_142763	k__Bacteria;p__Bacteroidetes;c__Sphingobacteriia;o__Sphingobacteriales;f__Sphingobacteriaceae;g__Pedobacter;s__Pedobacter steynii
&alpha_-L-arabinofuranosidase (EC 3.2.1.55)	GH3	A_143910	k__Bacteria;p__Proteobacteria;c__Gammaproteobacteria;o__Enterobacterales;f__Yersiniaceae
&alpha_-L-arabinofuranosidase (EC 3.2.1.55)	GH43	A_143971	k__Bacteria;p__Proteobacteria;c__Gammaproteobacteria;o__Pseudomonadales;f__Pseudomonadaceae;g__Pseudomonas
&alpha_-L-arabinofuranosidase (EC 3.2.1.55)	GH3	A_147847	k__Bacteria
&alpha_-L-arabinofuranosidase (EC 3.2.1.55)	GH3	A_148266	k__Bacteria;p__Proteobacteria;c__Gammaproteobacteria;o__Pseudomonadales;f__Pseudomonadaceae;g__Pseudomonas
&alpha_-L-arabinofuranosidase (EC 3.2.1.55)	GH2	A_14976	k__Bacteria;p__Proteobacteria;c__Gammaproteobacteria;o__Enterobacterales;f__Yersiniaceae;g__Rahnella
&alpha_-L-arabinofuranosidase (EC 3.2.1.55)	GH2	A_15310	k__Bacteria;p__Proteobacteria;c__Gammaproteobacteria;o__Pseudomonadales;f__Pseudomonadaceae;g__Pseudomonas
&alpha_-L-arabinofuranosidase (EC 3.2.1.55)	GH43	A_153704	k__Bacteria;p__Proteobacteria;c__Gammaproteobacteria;o__Enterobacterales;f__Yersiniaceae;g__Serratia;s__Serratia sp. BW106
&alpha_-L-arabinofuranosidase (EC 3.2.1.55)	GH2	A_15435	k__Bacteria;p__Proteobacteria;c__Gammaproteobacteria;o__Enterobacterales;f__Yersiniaceae;g__Rahnella
&alpha_-L-arabinofuranosidase (EC 3.2.1.55)	GH3	A_15608	k__Bacteria;p__Proteobacteria;c__Gammaproteobacteria;o__Pseudomonadales;f__Pseudomonadaceae;g__Pseudomonas;s__Pseudomonas sp. MIACH
&alpha_-L-arabinofuranosidase (EC 3.2.1.55)	GH43	A_156426	k__Bacteria;p__Bacteroidetes;c__Sphingobacteriia;o__Sphingobacteriales;f__Sphingobacteriaceae;g__Mucilaginibacter;s__Mucilaginibacter paludis
&alpha_-L-arabinofuranosidase (EC 3.2.1.55)	GH3	A_156909	k__Bacteria
&alpha_-L-arabinofuranosidase (EC 3.2.1.55)	GH43	A_158205	k__Bacteria;p__Bacteroidetes;c__Sphingobacteriia;o__Sphingobacteriales;f__Sphingobacteriaceae;g__Pedobacter;s__Pedobacter sp. ok626
&alpha_-L-arabinofuranosidase (EC 3.2.1.55)	GH2	A_158950	k__Bacteria;p__Proteobacteria;c__Gammaproteobacteria;o__Enterobacterales;f__Yersiniaceae;g__Rahnella
&alpha_-L-arabinofuranosidase (EC 3.2.1.55)	GH43	A_161465	k__Bacteria;p__Proteobacteria;c__Betaproteobacteria;o__Burkholderiales;f__Oxalobacteraceae;g__Duganella
&alpha_-L-arabinofuranosidase (EC 3.2.1.55)	GH2	A_162048	k__Bacteria;p__Proteobacteria;c__Gammaproteobacteria;o__Enterobacterales;f__Erwiniaceae;g__Erwinia;s__Erwinia sp. OLMDLW33
&alpha_-L-arabinofuranosidase (EC 3.2.1.55)	GH3	A_165146	k__Bacteria;p__Proteobacteria;c__Gammaproteobacteria;o__Enterobacterales
&alpha_-L-arabinofuranosidase (EC 3.2.1.55)	GH43	A_166869	k__Bacteria;p__Firmicutes;c__Bacilli;o__Lactobacillales;f__Lactobacillaceae;g__Lactobacillus;s__Lactobacillus sakei
&alpha_-L-arabinofuranosidase (EC 3.2.1.55)	GH2	A_167294	k__Bacteria;p__Proteobacteria;c__Gammaproteobacteria;o__Xanthomonadales;f__Xanthomonadaceae;g__Stenotrophomonas;s__Stenotrophomonas maltophilia
&alpha_-L-arabinofuranosidase (EC 3.2.1.55)	GH2	A_167805	k__Bacteria
&alpha_-L-arabinofuranosidase (EC 3.2.1.55)	GH43	A_169023	k__Bacteria;p__Proteobacteria;c__Gammaproteobacteria;o__Enterobacterales;f__Yersiniaceae;g__Rahnella
&alpha_-L-arabinofuranosidase (EC 3.2.1.55)	GH3	A_169340	k__Bacteria;p__Proteobacteria;c__Gammaproteobacteria;o__Pseudomonadales;f__Pseudomonadaceae;g__Pseudomonas;s__Pseudomonas deceptionensis
&alpha_-L-arabinofuranosidase (EC 3.2.1.55)	GH3	A_170762	k__Bacteria;p__Proteobacteria;c__Gammaproteobacteria;o__Pseudomonadales;f__Pseudomonadaceae;g__Pseudomonas
&alpha_-L-arabinofuranosidase (EC 3.2.1.55)	GH2	A_171966	k__Bacteria;p__Proteobacteria;c__Gammaproteobacteria;o__Enterobacterales;f__Erwiniaceae;g__Erwinia;s__Erwinia gerundensis
&alpha_-L-arabinofuranosidase (EC 3.2.1.55)	GH43	A_19190	k__Bacteria;p__Proteobacteria;c__Gammaproteobacteria;o__Enterobacterales;f__Yersiniaceae
&alpha_-L-arabinofuranosidase (EC 3.2.1.55)	GH3	A_19544	k__Bacteria;p__Proteobacteria;c__Gammaproteobacteria;o__Pseudomonadales;f__Pseudomonadaceae;g__Pseudomonas
&alpha_-L-arabinofuranosidase (EC 3.2.1.55)	GH2	A_20678	k__Bacteria;p__Firmicutes;c__Bacilli;o__Lactobacillales;f__Leuconostocaceae;g__Leuconostoc;s__Leuconostoc gelidum
&alpha_-L-arabinofuranosidase (EC 3.2.1.55)	GH3	A_22856	k__Bacteria;p__Proteobacteria;c__Gammaproteobacteria;o__Pseudomonadales;f__Pseudomonadaceae;g__Pseudomonas;s__Pseudomonas fragi
&alpha_-L-arabinofuranosidase (EC 3.2.1.55)	GH2	A_22975	k__Bacteria;p__Firmicutes;c__Bacilli;o__Lactobacillales;f__Leuconostocaceae;g__Leuconostoc;s__Leuconostoc gelidum
&alpha_-L-arabinofuranosidase (EC 3.2.1.55)	GH43	A_247	k__Bacteria;p__Firmicutes;c__Bacilli;o__Lactobacillales;f__Leuconostocaceae;g__Leuconostoc;s__Leuconostoc gelidum
&alpha_-L-arabinofuranosidase (EC 3.2.1.55)	GH3	A_24970	k__Bacteria;p__Proteobacteria;c__Gammaproteobacteria;o__Alteromonadales;f__Shewanellaceae;g__Shewanella;s__Shewanella putrefaciens
&alpha_-L-arabinofuranosidase (EC 3.2.1.55)	GH2	A_25238	k__Bacteria;p__Firmicutes;c__Bacilli;o__Lactobacillales;f__Leuconostocaceae;g__Leuconostoc;s__Leuconostoc gelidum
&alpha_-L-arabinofuranosidase (EC 3.2.1.55)	GH2	A_26845	k__Bacteria;p__Proteobacteria;c__Gammaproteobacteria;o__Enterobacterales;f__Yersiniaceae
&alpha_-L-arabinofuranosidase (EC 3.2.1.55)	GH2	A_29843	k__Bacteria;p__Proteobacteria;c__Gammaproteobacteria;o__Enterobacterales;f__Erwiniaceae;g__Erwinia;s__Erwinia gerundensis
&alpha_-L-arabinofuranosidase (EC 3.2.1.55)	GH3	A_34987	k__Bacteria;p__Proteobacteria;c__Gammaproteobacteria;o__Pseudomonadales;f__Pseudomonadaceae;g__Pseudomonas
&alpha_-L-arabinofuranosidase (EC 3.2.1.55)	GH2	A_35824	k__Bacteria
&alpha_-L-arabinofuranosidase (EC 3.2.1.55)	GH2	A_36789	k__Bacteria;p__Proteobacteria;c__Gammaproteobacteria;o__Enterobacterales;f__Yersiniaceae;g__Rahnella
&alpha_-L-arabinofuranosidase (EC 3.2.1.55)	GH3	A_3857	k__Bacteria;p__Proteobacteria;c__Gammaproteobacteria;o__Pseudomonadales;f__Pseudomonadaceae;g__Pseudomonas
&alpha_-L-arabinofuranosidase (EC 3.2.1.55)	GH43	A_38814	k__Bacteria;p__Firmicutes;c__Bacilli;o__Lactobacillales;f__Streptococcaceae;g__Lactococcus;s__Lactococcus lactis
&alpha_-L-arabinofuranosidase (EC 3.2.1.55)	GH43	A_39152	k__Bacteria;p__Firmicutes;c__Bacilli;o__Lactobacillales
&alpha_-L-arabinofuranosidase (EC 3.2.1.55)	GH43	A_39153	k__Bacteria;p__Firmicutes;c__Bacilli;o__Lactobacillales
&alpha_-L-arabinofuranosidase (EC 3.2.1.55)	GH2	A_3996	k__Bacteria;p__Proteobacteria;c__Alphaproteobacteria;o__Rhizobiales;f__Rhizobiaceae;g__Agrobacterium
&alpha_-L-arabinofuranosidase (EC 3.2.1.55)	GH2	A_41381	k__Bacteria;p__Firmicutes;c__Bacilli;o__Lactobacillales;f__Leuconostocaceae;g__Leuconostoc;s__Leuconostoc lactis
&alpha_-L-arabinofuranosidase (EC 3.2.1.55)	GH2	A_41382	k__Bacteria;p__Firmicutes;c__Bacilli;o__Lactobacillales;f__Leuconostocaceae;g__Leuconostoc
&alpha_-L-arabinofuranosidase (EC 3.2.1.55)	GH51	A_46719	k__Bacteria;p__Proteobacteria;c__Gammaproteobacteria;o__Enterobacterales;f__Erwiniaceae;g__Pantoea
&alpha_-L-arabinofuranosidase (EC 3.2.1.55)	GH43	A_4775	k__Bacteria;p__Firmicutes;c__Bacilli;o__Lactobacillales;f__Leuconostocaceae;g__Leuconostoc
&alpha_-L-arabinofuranosidase (EC 3.2.1.55)	GH3	A_48187	k__Bacteria;p__Proteobacteria;c__Gammaproteobacteria;o__Enterobacterales;f__Yersiniaceae;g__Serratia
&alpha_-L-arabinofuranosidase (EC 3.2.1.55)	GH2	A_50835	k__Bacteria;p__Proteobacteria;c__Gammaproteobacteria;o__Enterobacterales;f__Erwiniaceae;g__Erwinia;s__Erwinia gerundensis
&alpha_-L-arabinofuranosidase (EC 3.2.1.55)	GH3	A_51373	k__Bacteria;p__Proteobacteria;c__Gammaproteobacteria;o__Pseudomonadales;f__Pseudomonadaceae;g__Pseudomonas;s__Pseudomonas silesiensis
&alpha_-L-arabinofuranosidase (EC 3.2.1.55)	GH3	A_54345	k__Bacteria;p__Proteobacteria;c__Gammaproteobacteria;o__Alteromonadales;f__Shewanellaceae;g__Shewanella;s__Shewanella baltica
&alpha_-L-arabinofuranosidase (EC 3.2.1.55)	GH2	A_58620	k__Bacteria;p__Proteobacteria;c__Gammaproteobacteria;o__Enterobacterales;f__Yersiniaceae;g__Serratia;s__Serratia sp. Leaf51
&alpha_-L-arabinofuranosidase (EC 3.2.1.55)	GH2	A_59277	k__Bacteria;p__Firmicutes;c__Bacilli;o__Lactobacillales;f__Leuconostocaceae;g__Weissella;s__Weissella soli
&alpha_-L-arabinofuranosidase (EC 3.2.1.55)	GH3	A_59985	k__Bacteria;p__Proteobacteria;c__Gammaproteobacteria;o__Enterobacterales;f__Yersiniaceae;g__Rahnella
&alpha_-L-arabinofuranosidase (EC 3.2.1.55)	GH3	A_60657	k__Bacteria;p__Firmicutes;c__Bacilli;o__Bacillales;f__Listeriaceae;g__Brochothrix;s__Brochothrix thermosphacta
&alpha_-L-arabinofuranosidase (EC 3.2.1.55)	GH3	A_62408	k__Bacteria;p__Proteobacteria;c__Gammaproteobacteria;o__Pseudomonadales;f__Pseudomonadaceae;g__Pseudomonas
&alpha_-L-arabinofuranosidase (EC 3.2.1.55)	GH3	A_64014	k__Bacteria;p__Proteobacteria;c__Gammaproteobacteria;o__Pseudomonadales;f__Pseudomonadaceae;g__Pseudomonas;s__Pseudomonas monteilii
&alpha_-L-arabinofuranosidase (EC 3.2.1.55)	GH3	A_6570	k__Bacteria;p__Proteobacteria;c__Gammaproteobacteria;o__Enterobacterales;f__Yersiniaceae;g__Rahnella
&alpha_-L-arabinofuranosidase (EC 3.2.1.55)	GH2	A_68196	k__Bacteria;p__Proteobacteria;c__Gammaproteobacteria;o__Enterobacterales;f__Yersiniaceae
&alpha_-L-arabinofuranosidase (EC 3.2.1.55)	GH3	A_69063	k__Bacteria;p__Proteobacteria;c__Gammaproteobacteria;o__Pseudomonadales
&alpha_-L-arabinofuranosidase (EC 3.2.1.55)	GH2	A_70723	k__Bacteria;p__Proteobacteria;c__Gammaproteobacteria;o__Enterobacterales;f__Yersiniaceae
&alpha_-L-arabinofuranosidase (EC 3.2.1.55)	GH3	A_70807	k__Bacteria;p__Proteobacteria;c__Gammaproteobacteria;o__Pseudomonadales;f__Pseudomonadaceae;g__Pseudomonas
&alpha_-L-arabinofuranosidase (EC 3.2.1.55)	GH3	A_709	k__Bacteria
&alpha_-L-arabinofuranosidase (EC 3.2.1.55)	GH51	A_72192	k__Bacteria;p__Firmicutes;c__Bacilli;o__Lactobacillales;f__Leuconostocaceae;g__Leuconostoc
&alpha_-L-arabinofuranosidase (EC 3.2.1.55)	GH43	A_72896	k__Bacteria;p__Proteobacteria;c__Gammaproteobacteria;o__Enterobacterales;f__Yersiniaceae;g__Rahnella
&alpha_-L-arabinofuranosidase (EC 3.2.1.55)	GH3	A_72980	k__Bacteria;p__Firmicutes;c__Bacilli;o__Lactobacillales;f__Leuconostocaceae;g__Leuconostoc
&alpha_-L-arabinofuranosidase (EC 3.2.1.55)	GH2	A_75310	k__Bacteria;p__Proteobacteria;c__Gammaproteobacteria;o__Enterobacterales;f__Yersiniaceae;g__Serratia;s__Serratia sp. Leaf51
&alpha_-L-arabinofuranosidase (EC 3.2.1.55)	GH3	A_78538	k__Bacteria;p__Proteobacteria;c__Gammaproteobacteria;o__Enterobacterales;f__Hafniaceae;g__Hafnia
&alpha_-L-arabinofuranosidase (EC 3.2.1.55)	GH3	A_78878	k__Bacteria
&alpha_-L-arabinofuranosidase (EC 3.2.1.55)	GH3	A_81164	k__Bacteria;p__Firmicutes;c__Bacilli;o__Lactobacillales;f__Lactobacillaceae;g__Lactobacillus;s__Lactobacillus curvatus
&alpha_-L-arabinofuranosidase (EC 3.2.1.55)	GH3	A_81165	k__Bacteria;p__Firmicutes;c__Bacilli;o__Lactobacillales;f__Lactobacillaceae;g__Lactobacillus;s__Lactobacillus curvatus
&alpha_-L-arabinofuranosidase (EC 3.2.1.55)	GH3	A_81183	k__Bacteria;p__Proteobacteria;c__Gammaproteobacteria;o__Pseudomonadales;f__Pseudomonadaceae;g__Pseudomonas
&alpha_-L-arabinofuranosidase (EC 3.2.1.55)	GH3	A_84944	k__Bacteria;p__Firmicutes;c__Bacilli;o__Lactobacillales;f__Streptococcaceae;g__Lactococcus;s__Lactococcus lactis
&alpha_-L-arabinofuranosidase (EC 3.2.1.55)	GH3	A_87809	k__Bacteria;p__Proteobacteria;c__Gammaproteobacteria;o__Pseudomonadales;f__Pseudomonadaceae;g__Pseudomonas;s__Pseudomonas syringae
&alpha_-L-arabinofuranosidase (EC 3.2.1.55)	GH3	A_88992	k__Bacteria;p__Proteobacteria;c__Gammaproteobacteria;o__Pseudomonadales;f__Pseudomonadaceae;g__Pseudomonas;s__Pseudomonas fluorescens
&alpha_-L-arabinofuranosidase (EC 3.2.1.55)	GH43	A_91506	k__Bacteria;p__Firmicutes;c__Bacilli;o__Lactobacillales;f__Leuconostocaceae;g__Leuconostoc;s__Leuconostoc gelidum
&alpha_-L-arabinofuranosidase (EC 3.2.1.55)	GH3	A_92153	k__Bacteria;p__Proteobacteria;c__Gammaproteobacteria;o__Pseudomonadales;f__Pseudomonadaceae;g__Pseudomonas
&alpha_-L-arabinofuranosidase (EC 3.2.1.55)	GH2	A_93841	k__Bacteria;p__Bacteroidetes;c__Sphingobacteriia;o__Sphingobacteriales;f__Sphingobacteriaceae;g__Pedobacter;s__Pedobacter steynii
&alpha_-L-arabinofuranosidase (EC 3.2.1.55)	GH2	A_97070	k__Bacteria;p__Bacteroidetes
&alpha_-L-arabinofuranosidase (EC 3.2.1.55)	GH3	A_97186	k__Bacteria;p__Proteobacteria;c__Gammaproteobacteria;o__Pseudomonadales;f__Pseudomonadaceae;g__Pseudomonas
&alpha_-L-arabinofuranosidase (EC 3.2.1.55)	GH43	A_99633	k__Bacteria;p__Firmicutes;c__Bacilli;o__Lactobacillales;f__Leuconostocaceae;g__Leuconostoc;s__Leuconostoc gelidum
&alpha_-L-arabinofuranosidase (EC 3.2.1.55)	GH2	A_99974	k__Bacteria;p__Firmicutes;c__Bacilli;o__Lactobacillales;f__Leuconostocaceae
&alpha_-L-arabinofuranosidase (EC 3.2.1.55)	GH3	B_102881	k__Bacteria
&alpha_-L-arabinofuranosidase (EC 3.2.1.55)	GH3	B_103561	k__Bacteria;p__Proteobacteria;c__Gammaproteobacteria;o__Pseudomonadales;f__Pseudomonadaceae;g__Pseudomonas
&alpha_-L-arabinofuranosidase (EC 3.2.1.55)	GH3	B_104689	k__Bacteria;p__Proteobacteria;c__Gammaproteobacteria;o__Enterobacterales;f__Yersiniaceae;g__Serratia;s__Serratia sp. Leaf51
&alpha_-L-arabinofuranosidase (EC 3.2.1.55)	GH43	B_106564	k__Bacteria;p__Bacteroidetes;c__Sphingobacteriia;o__Sphingobacteriales;f__Sphingobacteriaceae;g__Pedobacter;s__Pedobacter sp. ok626
&alpha_-L-arabinofuranosidase (EC 3.2.1.55)	GH3	B_108096	k__Bacteria;p__Bacteroidetes;c__Sphingobacteriia;o__Sphingobacteriales;f__Sphingobacteriaceae;g__Pedobacter;s__Pedobacter steynii
&alpha_-L-arabinofuranosidase (EC 3.2.1.55)	GH3	B_109284	k__Bacteria;p__Proteobacteria;c__Gammaproteobacteria;o__Enterobacterales
&alpha_-L-arabinofuranosidase (EC 3.2.1.55)	GH3	B_109420	k__Bacteria;p__Proteobacteria;c__Gammaproteobacteria;o__Pseudomonadales;f__Pseudomonadaceae;g__Pseudomonas;s__Pseudomonas syringae
&alpha_-L-arabinofuranosidase (EC 3.2.1.55)	GH51	B_110312	k__Bacteria;p__Bacteroidetes;c__Sphingobacteriia;o__Sphingobacteriales;f__Sphingobacteriaceae;g__Pedobacter
&alpha_-L-arabinofuranosidase (EC 3.2.1.55)	GH3	B_110840	k__Bacteria;p__Proteobacteria;c__Gammaproteobacteria;o__Enterobacterales;f__Yersiniaceae;g__Serratia
&alpha_-L-arabinofuranosidase (EC 3.2.1.55)	GH2	B_11623	k__Bacteria;p__Firmicutes;c__Bacilli;o__Lactobacillales;f__Leuconostocaceae;g__Leuconostoc
&alpha_-L-arabinofuranosidase (EC 3.2.1.55)	GH43	B_117033	k__Bacteria;p__Bacteroidetes;c__Sphingobacteriia;o__Sphingobacteriales;f__Sphingobacteriaceae;g__Pedobacter;s__Pedobacter sp. Hv1
&alpha_-L-arabinofuranosidase (EC 3.2.1.55)	GH2	B_117122	k__Bacteria;p__Firmicutes;c__Bacilli;o__Lactobacillales;f__Leuconostocaceae;g__Leuconostoc;s__Leuconostoc gelidum
&alpha_-L-arabinofuranosidase (EC 3.2.1.55)	GH3	B_118044	k__Bacteria
&alpha_-L-arabinofuranosidase (EC 3.2.1.55)	GH3	B_119138	k__Bacteria;p__Proteobacteria;c__Gammaproteobacteria;o__Enterobacterales;f__Erwiniaceae;g__Erwinia;s__Erwinia persicina
&alpha_-L-arabinofuranosidase (EC 3.2.1.55)	GH3	B_119837	k__Bacteria;p__Bacteroidetes;c__Flavobacteriia;o__Flavobacteriales;f__Flavobacteriaceae;g__Chryseobacterium
&alpha_-L-arabinofuranosidase (EC 3.2.1.55)	GH43	B_119949	k__Bacteria;p__Proteobacteria;c__Gammaproteobacteria;o__Enterobacterales;f__Yersiniaceae;g__Serratia;s__Serratia sp. BW106
&alpha_-L-arabinofuranosidase (EC 3.2.1.55)	GH3	B_12020	k__Bacteria;p__Proteobacteria;c__Gammaproteobacteria;o__Pseudomonadales;f__Pseudomonadaceae;g__Pseudomonas
&alpha_-L-arabinofuranosidase (EC 3.2.1.55)	GH2	B_121384	k__Bacteria;p__Bacteroidetes;c__Sphingobacteriia;o__Sphingobacteriales;f__Sphingobacteriaceae;g__Pedobacter;s__Pedobacter steynii
&alpha_-L-arabinofuranosidase (EC 3.2.1.55)	GH2	B_121385	k__Bacteria;p__Bacteroidetes;c__Sphingobacteriia;o__Sphingobacteriales;f__Sphingobacteriaceae;g__Pedobacter;s__Pedobacter steynii
&alpha_-L-arabinofuranosidase (EC 3.2.1.55)	GH43	B_122040	k__Bacteria;p__Bacteroidetes;c__Sphingobacteriia;o__Sphingobacteriales;f__Sphingobacteriaceae;g__Pedobacter;s__Pedobacter sp. ok626
&alpha_-L-arabinofuranosidase (EC 3.2.1.55)	GH2	B_123389	k__Bacteria;p__Proteobacteria;c__Gammaproteobacteria;o__Enterobacterales;f__Yersiniaceae;g__Serratia;s__Serratia sp. Leaf51
&alpha_-L-arabinofuranosidase (EC 3.2.1.55)	GH3	B_126361	k__Bacteria;p__Proteobacteria;c__Gammaproteobacteria;o__Enterobacterales;f__Erwiniaceae;g__Erwinia;s__Erwinia gerundensis
&alpha_-L-arabinofuranosidase (EC 3.2.1.55)	GH2	B_126961	k__Bacteria;p__Bacteroidetes;c__Sphingobacteriia;o__Sphingobacteriales;f__Sphingobacteriaceae;g__Pedobacter
&alpha_-L-arabinofuranosidase (EC 3.2.1.55)	GH3	B_128799	k__Bacteria;p__Proteobacteria;c__Gammaproteobacteria;o__Enterobacterales;f__Yersiniaceae;g__Serratia
&alpha_-L-arabinofuranosidase (EC 3.2.1.55)	GH2	B_128874	k__Bacteria;p__Proteobacteria;c__Gammaproteobacteria;o__Enterobacterales;f__Yersiniaceae;g__Serratia;s__Serratia sp. Leaf51
&alpha_-L-arabinofuranosidase (EC 3.2.1.55)	GH3	B_129136	k__Bacteria;p__Proteobacteria;c__Gammaproteobacteria;o__Pseudomonadales;f__Pseudomonadaceae;g__Pseudomonas
&alpha_-L-arabinofuranosidase (EC 3.2.1.55)	GH43	B_130388	k__Bacteria
&alpha_-L-arabinofuranosidase (EC 3.2.1.55)	GH2	B_131596	k__Bacteria;p__Proteobacteria;c__Gammaproteobacteria;o__Enterobacterales;f__Yersiniaceae;g__Rahnella;s__Rahnella victoriana
&alpha_-L-arabinofuranosidase (EC 3.2.1.55)	GH2	B_137485	k__Bacteria;p__Firmicutes;c__Bacilli;o__Lactobacillales;f__Leuconostocaceae;g__Weissella;s__Weissella soli
&alpha_-L-arabinofuranosidase (EC 3.2.1.55)	GH2	B_138917	k__Bacteria;p__Proteobacteria;c__Gammaproteobacteria;o__Enterobacterales;f__Erwiniaceae;g__Erwinia;s__Erwinia gerundensis
&alpha_-L-arabinofuranosidase (EC 3.2.1.55)	GH3	B_140591	k__Bacteria;p__Proteobacteria;c__Gammaproteobacteria;o__Pseudomonadales;f__Pseudomonadaceae;g__Pseudomonas;s__Pseudomonas frederiksbergensis
&alpha_-L-arabinofuranosidase (EC 3.2.1.55)	GH3	B_140611	k__Bacteria;p__Bacteroidetes
&alpha_-L-arabinofuranosidase (EC 3.2.1.55)	GH3	B_142979	k__Bacteria;p__Proteobacteria;c__Gammaproteobacteria;o__Enterobacterales;f__Yersiniaceae;g__Yersinia
&alpha_-L-arabinofuranosidase (EC 3.2.1.55)	GH43	B_143138	k__Bacteria;p__Bacteroidetes;c__Sphingobacteriia;o__Sphingobacteriales;f__Sphingobacteriaceae;g__Pedobacter;s__Pedobacter sp. ok626
&alpha_-L-arabinofuranosidase (EC 3.2.1.55)	GH2	B_143397	k__Bacteria;p__Firmicutes;c__Bacilli;o__Lactobacillales;f__Lactobacillaceae;g__Lactobacillus;s__Lactobacillus sakei
&alpha_-L-arabinofuranosidase (EC 3.2.1.55)	GH43	B_143674	k__Bacteria;p__Bacteroidetes;c__Sphingobacteriia;o__Sphingobacteriales;f__Sphingobacteriaceae;g__Pedobacter;s__Pedobacter insulae
&alpha_-L-arabinofuranosidase (EC 3.2.1.55)	GH2	B_145326	k__Bacteria;p__Bacteroidetes;c__Sphingobacteriia;o__Sphingobacteriales;f__Sphingobacteriaceae;g__Pedobacter
&alpha_-L-arabinofuranosidase (EC 3.2.1.55)	GH2	B_154296	k__Bacteria;p__Proteobacteria;c__Gammaproteobacteria;o__Xanthomonadales;f__Xanthomonadaceae;g__Stenotrophomonas;s__Stenotrophomonas maltophilia
&alpha_-L-arabinofuranosidase (EC 3.2.1.55)	GH2	B_154525	k__Bacteria;p__Proteobacteria;c__Gammaproteobacteria;o__Enterobacterales;f__Yersiniaceae;g__Rahnella;s__Rahnella aquatilis
&alpha_-L-arabinofuranosidase (EC 3.2.1.55)	GH43	B_154607	k__Bacteria;p__Bacteroidetes;c__Sphingobacteriia;o__Sphingobacteriales;f__Sphingobacteriaceae;g__Pedobacter
&alpha_-L-arabinofuranosidase (EC 3.2.1.55)	GH43	B_155206	k__Bacteria;p__Proteobacteria;c__Gammaproteobacteria;o__Pseudomonadales;f__Pseudomonadaceae;g__Pseudomonas
&alpha_-L-arabinofuranosidase (EC 3.2.1.55)	GH3	B_155292	k__Bacteria;p__Proteobacteria;c__Gammaproteobacteria;o__Pseudomonadales;f__Pseudomonadaceae;g__Pseudomonas;s__Pseudomonas syringae
&alpha_-L-arabinofuranosidase (EC 3.2.1.55)	GH51	B_155495	k__Bacteria;p__Proteobacteria;c__Alphaproteobacteria;o__Rhizobiales;f__Rhizobiaceae
&alpha_-L-arabinofuranosidase (EC 3.2.1.55)	GH2	B_156684	k__Bacteria;p__Bacteroidetes
&alpha_-L-arabinofuranosidase (EC 3.2.1.55)	GH2	B_156691	k__Bacteria;p__Proteobacteria;c__Gammaproteobacteria;o__Enterobacterales;f__Erwiniaceae;g__Erwinia;s__Erwinia gerundensis
&alpha_-L-arabinofuranosidase (EC 3.2.1.55)	GH3	B_156999	k__Bacteria
&alpha_-L-arabinofuranosidase (EC 3.2.1.55)	GH2	B_157954	k__Bacteria;p__Bacteroidetes;c__Sphingobacteriia;o__Sphingobacteriales;f__Sphingobacteriaceae;g__Pedobacter;s__Pedobacter steynii
&alpha_-L-arabinofuranosidase (EC 3.2.1.55)	GH3	B_1595	k__Bacteria;p__Bacteroidetes
&alpha_-L-arabinofuranosidase (EC 3.2.1.55)	GH2	B_160186	k__Bacteria
&alpha_-L-arabinofuranosidase (EC 3.2.1.55)	GH43	B_162629	k__Bacteria;p__Bacteroidetes;c__Sphingobacteriia;o__Sphingobacteriales;f__Sphingobacteriaceae;g__Pedobacter;s__Pedobacter insulae
&alpha_-L-arabinofuranosidase (EC 3.2.1.55)	GH43	B_163132	k__Bacteria;p__Proteobacteria;c__Alphaproteobacteria;o__Rhizobiales;f__Rhizobiaceae
&alpha_-L-arabinofuranosidase (EC 3.2.1.55)	GH2	B_163156	k__Bacteria;p__Bacteroidetes
&alpha_-L-arabinofuranosidase (EC 3.2.1.55)	GH2	B_164823	k__Bacteria;p__Proteobacteria;c__Gammaproteobacteria;o__Enterobacterales;f__Erwiniaceae;g__Erwinia;s__Erwinia persicina
&alpha_-L-arabinofuranosidase (EC 3.2.1.55)	GH3	B_166127	k__Bacteria;p__Proteobacteria;c__Gammaproteobacteria;o__Enterobacterales;f__Yersiniaceae;g__Serratia;s__Serratia sp. Leaf51
&alpha_-L-arabinofuranosidase (EC 3.2.1.55)	GH51	B_166364	k__Bacteria;p__Bacteroidetes;c__Sphingobacteriia;o__Sphingobacteriales;f__Sphingobacteriaceae;g__Pedobacter;s__Pedobacter steynii
&alpha_-L-arabinofuranosidase (EC 3.2.1.55)	GH43	B_166365	k__Bacteria;p__Bacteroidetes;c__Sphingobacteriia;o__Sphingobacteriales;f__Sphingobacteriaceae;g__Pedobacter;s__Pedobacter steynii
&alpha_-L-arabinofuranosidase (EC 3.2.1.55)	GH3	B_167632	k__Bacteria
&alpha_-L-arabinofuranosidase (EC 3.2.1.55)	GH2	B_168543	k__Bacteria;p__Proteobacteria;c__Gammaproteobacteria;o__Xanthomonadales;f__Xanthomonadaceae;g__Stenotrophomonas;s__Stenotrophomonas maltophilia
&alpha_-L-arabinofuranosidase (EC 3.2.1.55)	GH43	B_170221	k__Bacteria;p__Firmicutes;c__Bacilli;o__Lactobacillales;f__Leuconostocaceae;g__Weissella;s__Weissella soli
&alpha_-L-arabinofuranosidase (EC 3.2.1.55)	GH43	B_18099	k__Bacteria;p__Bacteroidetes;c__Sphingobacteriia;o__Sphingobacteriales;f__Sphingobacteriaceae;g__Pedobacter;s__Pedobacter sp. ok626
&alpha_-L-arabinofuranosidase (EC 3.2.1.55)	GH3	B_1834	k__Bacteria;p__Proteobacteria;c__Gammaproteobacteria;o__Enterobacterales;f__Yersiniaceae;g__Rahnella
&alpha_-L-arabinofuranosidase (EC 3.2.1.55)	GH2	B_22098	k__Bacteria;p__Proteobacteria;c__Gammaproteobacteria;o__Enterobacterales;f__Yersiniaceae;g__Serratia;s__Serratia proteamaculans
&alpha_-L-arabinofuranosidase (EC 3.2.1.55)	GH3	B_2384	k__Bacteria;p__Proteobacteria;c__Gammaproteobacteria;o__Xanthomonadales;f__Xanthomonadaceae;g__Stenotrophomonas;s__Stenotrophomonas maltophilia
&alpha_-L-arabinofuranosidase (EC 3.2.1.55)	GH2	B_24071	k__Bacteria;p__Firmicutes;c__Bacilli;o__Lactobacillales;f__Streptococcaceae;g__Lactococcus;s__Lactococcus lactis
&alpha_-L-arabinofuranosidase (EC 3.2.1.55)	GH3	B_24117	k__Bacteria;p__Proteobacteria;c__Gammaproteobacteria;o__Enterobacterales;f__Yersiniaceae;g__Serratia;s__Serratia sp. Leaf51
&alpha_-L-arabinofuranosidase (EC 3.2.1.55)	GH43	B_26996	k__Bacteria;p__Firmicutes;c__Bacilli;o__Lactobacillales;f__Lactobacillaceae;g__Lactobacillus;s__Lactobacillus sakei
&alpha_-L-arabinofuranosidase (EC 3.2.1.55)	GH43	B_27943	k__Bacteria;p__Proteobacteria;c__Gammaproteobacteria
&alpha_-L-arabinofuranosidase (EC 3.2.1.55)	GH3	B_28889	k__Bacteria;p__Proteobacteria;c__Gammaproteobacteria;o__Pseudomonadales;f__Pseudomonadaceae;g__Pseudomonas
&alpha_-L-arabinofuranosidase (EC 3.2.1.55)	GH43	B_31048	k__Bacteria;p__Proteobacteria;c__Gammaproteobacteria;o__Pseudomonadales;f__Pseudomonadaceae;g__Pseudomonas;s__Pseudomonas frederiksbergensis
&alpha_-L-arabinofuranosidase (EC 3.2.1.55)	GH3	B_32664	k__Bacteria;p__Bacteroidetes
&alpha_-L-arabinofuranosidase (EC 3.2.1.55)	GH3	B_32807	k__Bacteria;p__Firmicutes;c__Bacilli;o__Lactobacillales;f__Lactobacillaceae;g__Lactobacillus;s__Lactobacillus curvatus
&alpha_-L-arabinofuranosidase (EC 3.2.1.55)	GH3	B_43637	k__Bacteria;p__Proteobacteria;c__Gammaproteobacteria;o__Enterobacterales;f__Yersiniaceae;g__Rahnella;s__Rahnella victoriana
&alpha_-L-arabinofuranosidase (EC 3.2.1.55)	GH2	B_44600	k__Bacteria;p__Firmicutes;c__Bacilli;o__Lactobacillales;f__Leuconostocaceae;g__Weissella;s__Weissella soli
&alpha_-L-arabinofuranosidase (EC 3.2.1.55)	GH43	B_46305	k__Bacteria;p__Firmicutes;c__Bacilli;o__Lactobacillales;f__Carnobacteriaceae;g__Trichococcus;s__Trichococcus collinsii
&alpha_-L-arabinofuranosidase (EC 3.2.1.55)	GH3	B_51375	k__Bacteria;p__Proteobacteria;c__Gammaproteobacteria;o__Pseudomonadales;f__Pseudomonadaceae;g__Pseudomonas
&alpha_-L-arabinofuranosidase (EC 3.2.1.55)	GH2	B_53221	k__Bacteria;p__Bacteroidetes;c__Sphingobacteriia;o__Sphingobacteriales;f__Sphingobacteriaceae;g__Pedobacter
&alpha_-L-arabinofuranosidase (EC 3.2.1.55)	GH3	B_54936	k__Bacteria;p__Proteobacteria;c__Gammaproteobacteria;o__Enterobacterales;f__Yersiniaceae;g__Rahnella
&alpha_-L-arabinofuranosidase (EC 3.2.1.55)	GH3	B_60568	k__Bacteria;p__Proteobacteria;c__Gammaproteobacteria;o__Pseudomonadales;f__Pseudomonadaceae;g__Pseudomonas;s__Pseudomonas frederiksbergensis
&alpha_-L-arabinofuranosidase (EC 3.2.1.55)	GH3	B_60715	k__Bacteria;p__Proteobacteria;c__Alphaproteobacteria;o__Rhizobiales;f__Rhizobiaceae
&alpha_-L-arabinofuranosidase (EC 3.2.1.55)	GH2	B_60846	k__Bacteria;p__Proteobacteria;c__Gammaproteobacteria;o__Enterobacterales;f__Yersiniaceae;g__Serratia;s__Serratia sp. Leaf51
&alpha_-L-arabinofuranosidase (EC 3.2.1.55)	GH43	B_61104	k__Bacteria;p__Bacteroidetes;c__Sphingobacteriia;o__Sphingobacteriales;f__Sphingobacteriaceae;g__Pedobacter;s__Pedobacter steynii
&alpha_-L-arabinofuranosidase (EC 3.2.1.55)	GH3	B_61379	k__Bacteria;p__Proteobacteria;c__Gammaproteobacteria;o__Enterobacterales;f__Yersiniaceae;g__Serratia;s__Serratia sp. Leaf51
&alpha_-L-arabinofuranosidase (EC 3.2.1.55)	GH43	B_61389	k__Bacteria;p__Proteobacteria;c__Gammaproteobacteria;o__Pseudomonadales;f__Pseudomonadaceae;g__Pseudomonas
&alpha_-L-arabinofuranosidase (EC 3.2.1.55)	GH3	B_62302	k__Bacteria;p__Proteobacteria;c__Gammaproteobacteria;o__Pseudomonadales;f__Pseudomonadaceae;g__Pseudomonas;s__Pseudomonas fragi
&alpha_-L-arabinofuranosidase (EC 3.2.1.55)	GH2	B_62954	k__Bacteria;p__Proteobacteria;c__Gammaproteobacteria;o__Enterobacterales;f__Yersiniaceae;g__Serratia;s__Serratia sp. Leaf51
&alpha_-L-arabinofuranosidase (EC 3.2.1.55)	GH43	B_64302	k__Bacteria;p__Proteobacteria;c__Gammaproteobacteria;o__Enterobacterales;f__Yersiniaceae;g__Ewingella;s__Ewingella americana
&alpha_-L-arabinofuranosidase (EC 3.2.1.55)	GH3	B_64585	k__Bacteria;p__Proteobacteria;c__Gammaproteobacteria;o__Enterobacterales;f__Yersiniaceae;g__Serratia;s__Serratia sp. Leaf51
&alpha_-L-arabinofuranosidase (EC 3.2.1.55)	GH2	B_65532	k__Bacteria;p__Proteobacteria;c__Gammaproteobacteria;o__Enterobacterales;f__Yersiniaceae;g__Serratia;s__Serratia sp. Leaf51
&alpha_-L-arabinofuranosidase (EC 3.2.1.55)	GH2	B_65560	k__Bacteria;p__Bacteroidetes
&alpha_-L-arabinofuranosidase (EC 3.2.1.55)	GH3	B_66290	k__Bacteria;p__Proteobacteria;c__Gammaproteobacteria
&alpha_-L-arabinofuranosidase (EC 3.2.1.55)	GH3	B_66855	k__Bacteria;p__Proteobacteria;c__Gammaproteobacteria;o__Xanthomonadales;f__Xanthomonadaceae;g__Stenotrophomonas;s__Stenotrophomonas maltophilia
&alpha_-L-arabinofuranosidase (EC 3.2.1.55)	GH2	B_67141	k__Bacteria;p__Bacteroidetes;c__Sphingobacteriia;o__Sphingobacteriales;f__Sphingobacteriaceae;g__Pedobacter;s__Pedobacter caeni
&alpha_-L-arabinofuranosidase (EC 3.2.1.55)	GH3	B_7112	k__Bacteria;p__Proteobacteria;c__Gammaproteobacteria;o__Enterobacterales;f__Yersiniaceae;g__Rahnella
&alpha_-L-arabinofuranosidase (EC 3.2.1.55)	GH3	B_74028	k__Bacteria;p__Proteobacteria;c__Gammaproteobacteria;o__Xanthomonadales;f__Xanthomonadaceae;g__Stenotrophomonas
&alpha_-L-arabinofuranosidase (EC 3.2.1.55)	GH3	B_76849	k__Bacteria;p__Proteobacteria;c__Gammaproteobacteria;o__Xanthomonadales;f__Xanthomonadaceae;g__Stenotrophomonas
&alpha_-L-arabinofuranosidase (EC 3.2.1.55)	GH2	B_80810	k__Bacteria;p__Bacteroidetes;c__Sphingobacteriia;o__Sphingobacteriales;f__Sphingobacteriaceae;g__Pedobacter
&alpha_-L-arabinofuranosidase (EC 3.2.1.55)	GH2	B_83093	k__Bacteria;p__Proteobacteria;c__Gammaproteobacteria;o__Enterobacterales;f__Yersiniaceae;g__Rahnella
&alpha_-L-arabinofuranosidase (EC 3.2.1.55)	GH2	B_83625	k__Bacteria
&alpha_-L-arabinofuranosidase (EC 3.2.1.55)	GH3	B_84858	k__Bacteria;p__Proteobacteria;c__Gammaproteobacteria;o__Enterobacterales;f__Yersiniaceae
&alpha_-L-arabinofuranosidase (EC 3.2.1.55)	GH43	B_86970	k__Bacteria;p__Proteobacteria;c__Gammaproteobacteria;o__Pseudomonadales;f__Moraxellaceae;g__Acinetobacter
&alpha_-L-arabinofuranosidase (EC 3.2.1.55)	GH3	B_89495	k__Bacteria;p__Proteobacteria;c__Gammaproteobacteria;o__Enterobacterales;f__Yersiniaceae;g__Serratia
&alpha_-L-arabinofuranosidase (EC 3.2.1.55)	GH3	B_92207	k__Bacteria;p__Proteobacteria;c__Gammaproteobacteria;o__Pseudomonadales;f__Pseudomonadaceae;g__Pseudomonas
&alpha_-L-arabinofuranosidase (EC 3.2.1.55)	GH2	B_93376	k__Bacteria;p__Proteobacteria;c__Gammaproteobacteria;o__Enterobacterales;f__Yersiniaceae;g__Serratia;s__Serratia sp. Leaf51
&alpha_-L-arabinofuranosidase (EC 3.2.1.55)	GH43	B_96787	k__Bacteria;p__Bacteroidetes;c__Sphingobacteriia;o__Sphingobacteriales;f__Sphingobacteriaceae;g__Pedobacter;s__Pedobacter steynii
&alpha_-L-arabinofuranosidase (EC 3.2.1.55)	GH51	B_96788	k__Bacteria;p__Bacteroidetes;c__Sphingobacteriia;o__Sphingobacteriales;f__Sphingobacteriaceae;g__Pedobacter;s__Pedobacter steynii
&alpha_-L-arabinofuranosidase (EC 3.2.1.55)	GH43	B_96842	k__Bacteria;p__Bacteroidetes;c__Sphingobacteriia;o__Sphingobacteriales;f__Sphingobacteriaceae;g__Pedobacter;s__Pedobacter steynii
&alpha_-L-arabinofuranosidase (EC 3.2.1.55)	GH2	B_99293	k__Bacteria;p__Proteobacteria;c__Gammaproteobacteria;o__Pseudomonadales;f__Pseudomonadaceae;g__Pseudomonas
&alpha_-L-arabinofuranosidase (EC 3.2.1.55)	GH3	B_99300	k__Bacteria;p__Proteobacteria;c__Gammaproteobacteria;o__Pseudomonadales;f__Pseudomonadaceae;g__Pseudomonas
&alpha_-L-arabinofuranosidase (EC 3.2.1.55)	GH3	C_101914	k__Bacteria;p__Proteobacteria;c__Gammaproteobacteria;o__Xanthomonadales;f__Xanthomonadaceae;g__Stenotrophomonas;s__Stenotrophomonas maltophilia
&alpha_-L-arabinofuranosidase (EC 3.2.1.55)	GH3	C_104719	k__Bacteria;p__Proteobacteria;c__Gammaproteobacteria;o__Pseudomonadales;f__Pseudomonadaceae;g__Pseudomonas
&alpha_-L-arabinofuranosidase (EC 3.2.1.55)	GH3	C_105111	k__Bacteria;p__Proteobacteria;c__Gammaproteobacteria;o__Pseudomonadales;f__Pseudomonadaceae;g__Pseudomonas
&alpha_-L-arabinofuranosidase (EC 3.2.1.55)	GH2	C_105464	k__Bacteria;p__Bacteroidetes;c__Sphingobacteriia;o__Sphingobacteriales;f__Sphingobacteriaceae;g__Pedobacter;s__Pedobacter steynii
&alpha_-L-arabinofuranosidase (EC 3.2.1.55)	GH43	C_109593	k__Bacteria;p__Bacteroidetes;c__Flavobacteriia;o__Flavobacteriales;f__Flavobacteriaceae;g__Chryseobacterium
&alpha_-L-arabinofuranosidase (EC 3.2.1.55)	GH3	C_114376	k__Bacteria;p__Proteobacteria;c__Gammaproteobacteria;o__Pseudomonadales;f__Pseudomonadaceae;g__Pseudomonas;s__Pseudomonas fragi
&alpha_-L-arabinofuranosidase (EC 3.2.1.55)	GH3	C_114407	k__Bacteria;p__Proteobacteria;c__Gammaproteobacteria;o__Pseudomonadales;f__Pseudomonadaceae;g__Pseudomonas
&alpha_-L-arabinofuranosidase (EC 3.2.1.55)	GH3	C_114753	k__Bacteria;p__Proteobacteria;c__Gammaproteobacteria;o__Pseudomonadales;f__Pseudomonadaceae;g__Pseudomonas
&alpha_-L-arabinofuranosidase (EC 3.2.1.55)	GH3	C_115917	k__Bacteria;p__Bacteroidetes;c__Flavobacteriia;o__Flavobacteriales;f__Flavobacteriaceae;g__Chryseobacterium
&alpha_-L-arabinofuranosidase (EC 3.2.1.55)	GH3	C_117913	k__Bacteria
&alpha_-L-arabinofuranosidase (EC 3.2.1.55)	GH2	C_118683	k__Bacteria;p__Firmicutes;c__Bacilli;o__Lactobacillales;f__Leuconostocaceae;g__Leuconostoc;s__Leuconostoc gelidum
&alpha_-L-arabinofuranosidase (EC 3.2.1.55)	GH3	C_120667	k__Bacteria;p__Proteobacteria;c__Gammaproteobacteria;o__Xanthomonadales;f__Xanthomonadaceae;g__Stenotrophomonas
&alpha_-L-arabinofuranosidase (EC 3.2.1.55)	GH43	C_122076	k__Bacteria;p__Bacteroidetes;c__Sphingobacteriia;o__Sphingobacteriales;f__Sphingobacteriaceae;g__Pedobacter
&alpha_-L-arabinofuranosidase (EC 3.2.1.55)	GH43	C_125029	k__Bacteria;p__Proteobacteria;c__Gammaproteobacteria;o__Enterobacterales;f__Erwiniaceae;g__Erwinia;s__Erwinia persicina
&alpha_-L-arabinofuranosidase (EC 3.2.1.55)	GH43	C_126272	k__Bacteria
&alpha_-L-arabinofuranosidase (EC 3.2.1.55)	GH43	C_128185	k__Bacteria;p__Proteobacteria;c__Gammaproteobacteria;o__Alteromonadales;f__Shewanellaceae;g__Shewanella
&alpha_-L-arabinofuranosidase (EC 3.2.1.55)	GH43	C_131351	k__Bacteria
&alpha_-L-arabinofuranosidase (EC 3.2.1.55)	GH3	C_132074	k__Bacteria;p__Proteobacteria;c__Gammaproteobacteria;o__Pseudomonadales;f__Pseudomonadaceae;g__Pseudomonas;s__Pseudomonas frederiksbergensis
&alpha_-L-arabinofuranosidase (EC 3.2.1.55)	GH3	C_13249	k__Bacteria;p__Proteobacteria;c__Gammaproteobacteria;o__Enterobacterales;f__Yersiniaceae;g__Serratia
&alpha_-L-arabinofuranosidase (EC 3.2.1.55)	GH2	C_132529	k__Bacteria;p__Proteobacteria;c__Gammaproteobacteria;o__Enterobacterales;f__Erwiniaceae;g__Erwinia;s__Erwinia persicina
&alpha_-L-arabinofuranosidase (EC 3.2.1.55)	GH3	C_133557	k__Bacteria
&alpha_-L-arabinofuranosidase (EC 3.2.1.55)	GH3	C_135388	k__Bacteria;p__Proteobacteria;c__Gammaproteobacteria;o__Enterobacterales;f__Erwiniaceae;g__Erwinia;s__Erwinia persicina
&alpha_-L-arabinofuranosidase (EC 3.2.1.55)	GH2	C_136203	k__Bacteria;p__Proteobacteria;c__Gammaproteobacteria;o__Enterobacterales;f__Yersiniaceae;g__Rahnella
&alpha_-L-arabinofuranosidase (EC 3.2.1.55)	GH2	C_136941	k__Bacteria;p__Proteobacteria;c__Gammaproteobacteria;o__Enterobacterales;f__Erwiniaceae;g__Erwinia;s__Erwinia persicina
&alpha_-L-arabinofuranosidase (EC 3.2.1.55)	GH2	C_138345	k__Bacteria;p__Firmicutes;c__Bacilli;o__Lactobacillales;f__Lactobacillaceae;g__Lactobacillus;s__Lactobacillus algidus
&alpha_-L-arabinofuranosidase (EC 3.2.1.55)	GH3	C_140084	k__Bacteria;p__Bacteroidetes
&alpha_-L-arabinofuranosidase (EC 3.2.1.55)	GH2	C_140085	k__Bacteria;p__Proteobacteria;c__Gammaproteobacteria;o__Enterobacterales;f__Erwiniaceae;g__Erwinia;s__Erwinia persicina
&alpha_-L-arabinofuranosidase (EC 3.2.1.55)	GH3	C_140267	k__Bacteria;p__Proteobacteria;c__Gammaproteobacteria;o__Pseudomonadales;f__Pseudomonadaceae;g__Pseudomonas
&alpha_-L-arabinofuranosidase (EC 3.2.1.55)	GH43	C_141710	k__Bacteria;p__Bacteroidetes;c__Sphingobacteriia;o__Sphingobacteriales;f__Sphingobacteriaceae;g__Pedobacter;s__Pedobacter steynii
&alpha_-L-arabinofuranosidase (EC 3.2.1.55)	GH3	C_142279	k__Bacteria
&alpha_-L-arabinofuranosidase (EC 3.2.1.55)	GH2	C_14428	k__Bacteria;p__Firmicutes;c__Bacilli;o__Lactobacillales;f__Lactobacillaceae;g__Lactobacillus;s__Lactobacillus sakei
&alpha_-L-arabinofuranosidase (EC 3.2.1.55)	GH2	C_145182	k__Bacteria
&alpha_-L-arabinofuranosidase (EC 3.2.1.55)	GH43	C_145740	k__Bacteria;p__Bacteroidetes;c__Sphingobacteriia;o__Sphingobacteriales;f__Sphingobacteriaceae;g__Pedobacter;s__Pedobacter steynii
&alpha_-L-arabinofuranosidase (EC 3.2.1.55)	GH43	C_148627	k__Bacteria;p__Bacteroidetes;c__Sphingobacteriia;o__Sphingobacteriales;f__Sphingobacteriaceae;g__Pedobacter
&alpha_-L-arabinofuranosidase (EC 3.2.1.55)	GH3	C_148696	k__Bacteria;p__Actinobacteria;c__Actinobacteria;o__Micrococcales;f__Dermabacteraceae;g__Brachybacterium;s__Brachybacterium faecium
&alpha_-L-arabinofuranosidase (EC 3.2.1.55)	GH3	C_151288	k__Bacteria;p__Proteobacteria;c__Betaproteobacteria;o__Burkholderiales;f__Comamonadaceae;g__Delftia
&alpha_-L-arabinofuranosidase (EC 3.2.1.55)	GH2	C_15387	k__Bacteria;p__Proteobacteria;c__Gammaproteobacteria;o__Enterobacterales;f__Yersiniaceae;g__Rahnella
&alpha_-L-arabinofuranosidase (EC 3.2.1.55)	GH51	C_15703	k__Bacteria;p__Firmicutes;c__Bacilli;o__Lactobacillales;f__Leuconostocaceae;g__Leuconostoc;s__Leuconostoc mesenteroides
&alpha_-L-arabinofuranosidase (EC 3.2.1.55)	GH43	C_157345	k__Bacteria;p__Proteobacteria;c__Gammaproteobacteria;o__Enterobacterales;f__Erwiniaceae;g__Pantoea;s__Pantoea sp. PSNIH1
&alpha_-L-arabinofuranosidase (EC 3.2.1.55)	GH3	C_158620	k__Bacteria;p__Bacteroidetes
&alpha_-L-arabinofuranosidase (EC 3.2.1.55)	GH3	C_160278	k__Bacteria;p__Proteobacteria;c__Gammaproteobacteria;o__Enterobacterales;f__Yersiniaceae;g__Rahnella;s__Rahnella aquatilis
&alpha_-L-arabinofuranosidase (EC 3.2.1.55)	GH3	C_163834	k__Bacteria;p__Bacteroidetes;c__Sphingobacteriia;o__Sphingobacteriales;f__Sphingobacteriaceae;g__Pedobacter;s__Pedobacter steynii
&alpha_-L-arabinofuranosidase (EC 3.2.1.55)	GH43	C_167882	k__Bacteria;p__Bacteroidetes;c__Sphingobacteriia;o__Sphingobacteriales;f__Sphingobacteriaceae;g__Pedobacter;s__Pedobacter steynii
&alpha_-L-arabinofuranosidase (EC 3.2.1.55)	GH2	C_168154	k__Bacteria;p__Proteobacteria;c__Gammaproteobacteria;o__Pseudomonadales;f__Pseudomonadaceae;g__Pseudomonas;s__Pseudomonas frederiksbergensis
&alpha_-L-arabinofuranosidase (EC 3.2.1.55)	GH3	C_168498	k__Bacteria;p__Proteobacteria;c__Gammaproteobacteria;o__Enterobacterales;f__Yersiniaceae;g__Rahnella
&alpha_-L-arabinofuranosidase (EC 3.2.1.55)	GH3	C_170545	k__Bacteria;p__Proteobacteria;c__Gammaproteobacteria;o__Enterobacterales;f__Yersiniaceae;g__Serratia
&alpha_-L-arabinofuranosidase (EC 3.2.1.55)	GH43	C_173067	k__Bacteria;p__Proteobacteria;c__Gammaproteobacteria;o__Pseudomonadales;f__Pseudomonadaceae;g__Pseudomonas
&alpha_-L-arabinofuranosidase (EC 3.2.1.55)	GH43	C_173092	k__Bacteria;p__Proteobacteria;c__Betaproteobacteria;o__Burkholderiales;f__Oxalobacteraceae;g__Duganella;s__Duganella sp. CF517
&alpha_-L-arabinofuranosidase (EC 3.2.1.55)	GH3	C_173645	k__Bacteria;p__Proteobacteria;c__Gammaproteobacteria;o__Enterobacterales;f__Yersiniaceae;g__Serratia
&alpha_-L-arabinofuranosidase (EC 3.2.1.55)	GH2	C_175068	k__Bacteria;p__Proteobacteria;c__Betaproteobacteria;o__Burkholderiales;f__Oxalobacteraceae;g__Massilia;s__Massilia sp. Root418
&alpha_-L-arabinofuranosidase (EC 3.2.1.55)	GH43	C_175858	k__Bacteria;p__Firmicutes;c__Bacilli;o__Lactobacillales;f__Leuconostocaceae;g__Leuconostoc;s__Leuconostoc gelidum
&alpha_-L-arabinofuranosidase (EC 3.2.1.55)	GH43	C_176018	k__Bacteria;p__Bacteroidetes;c__Flavobacteriia;o__Flavobacteriales;f__Flavobacteriaceae;g__Chryseobacterium
&alpha_-L-arabinofuranosidase (EC 3.2.1.55)	GH2	C_177794	k__Bacteria;p__Proteobacteria;c__Alphaproteobacteria;o__Rhizobiales;f__Rhizobiaceae
&alpha_-L-arabinofuranosidase (EC 3.2.1.55)	GH43	C_20646	k__Bacteria
&alpha_-L-arabinofuranosidase (EC 3.2.1.55)	GH3	C_22452	k__Bacteria;p__Proteobacteria;c__Gammaproteobacteria;o__Pseudomonadales;f__Pseudomonadaceae;g__Pseudomonas;s__Pseudomonas sp. CBZ-4
&alpha_-L-arabinofuranosidase (EC 3.2.1.55)	GH3	C_23396	k__Bacteria;p__Proteobacteria;c__Gammaproteobacteria;o__Enterobacterales;f__Yersiniaceae;g__Rahnella;s__Rahnella aquatilis
&alpha_-L-arabinofuranosidase (EC 3.2.1.55)	GH2	C_24261	k__Bacteria;p__Firmicutes;c__Bacilli;o__Lactobacillales;f__Lactobacillaceae;g__Lactobacillus;s__Lactobacillus algidus
&alpha_-L-arabinofuranosidase (EC 3.2.1.55)	GH2	C_26086	k__Bacteria;p__Proteobacteria;c__Gammaproteobacteria;o__Enterobacterales;f__Erwiniaceae;g__Erwinia;s__Erwinia persicina
&alpha_-L-arabinofuranosidase (EC 3.2.1.55)	GH43	C_26403	k__Bacteria;p__Bacteroidetes;c__Flavobacteriia;o__Flavobacteriales;f__Flavobacteriaceae;g__Chryseobacterium
&alpha_-L-arabinofuranosidase (EC 3.2.1.55)	GH43	C_31204	k__Bacteria;p__Bacteroidetes;c__Sphingobacteriia;o__Sphingobacteriales;f__Sphingobacteriaceae;g__Pedobacter;s__Pedobacter sp. ok626
&alpha_-L-arabinofuranosidase (EC 3.2.1.55)	GH2	C_32209	k__Bacteria;p__Bacteroidetes;c__Sphingobacteriia;o__Sphingobacteriales;f__Sphingobacteriaceae;g__Pedobacter;s__Pedobacter steynii
&alpha_-L-arabinofuranosidase (EC 3.2.1.55)	GH3	C_37360	k__Bacteria;p__Proteobacteria;c__Gammaproteobacteria;o__Enterobacterales;f__Yersiniaceae;g__Rahnella;s__Rahnella aquatilis
&alpha_-L-arabinofuranosidase (EC 3.2.1.55)	GH3	C_40499	k__Bacteria;p__Proteobacteria;c__Gammaproteobacteria;o__Pseudomonadales;f__Pseudomonadaceae;g__Pseudomonas
&alpha_-L-arabinofuranosidase (EC 3.2.1.55)	GH43	C_43435	k__Bacteria;p__Bacteroidetes;c__Sphingobacteriia;o__Sphingobacteriales;f__Sphingobacteriaceae;g__Pedobacter;s__Pedobacter sp. ok626
&alpha_-L-arabinofuranosidase (EC 3.2.1.55)	GH43	C_44997	k__Bacteria;p__Firmicutes;c__Bacilli;o__Lactobacillales;f__Leuconostocaceae;g__Leuconostoc;s__Leuconostoc mesenteroides
&alpha_-L-arabinofuranosidase (EC 3.2.1.55)	GH2	C_46606	k__Bacteria;p__Proteobacteria;c__Gammaproteobacteria;o__Xanthomonadales;f__Xanthomonadaceae;g__Stenotrophomonas
&alpha_-L-arabinofuranosidase (EC 3.2.1.55)	GH3	C_47594	k__Bacteria;p__Proteobacteria;c__Gammaproteobacteria;o__Enterobacterales;f__Yersiniaceae
&alpha_-L-arabinofuranosidase (EC 3.2.1.55)	GH43	C_49684	k__Bacteria;p__Proteobacteria;c__Gammaproteobacteria;o__Enterobacterales;f__Yersiniaceae;g__Rahnella
&alpha_-L-arabinofuranosidase (EC 3.2.1.55)	GH2	C_51147	k__Bacteria;p__Proteobacteria;c__Gammaproteobacteria;o__Enterobacterales;f__Yersiniaceae;g__Rahnella
&alpha_-L-arabinofuranosidase (EC 3.2.1.55)	GH2	C_51378	k__Bacteria;p__Proteobacteria;c__Gammaproteobacteria;o__Pseudomonadales;f__Pseudomonadaceae;g__Pseudomonas;s__Pseudomonas taetrolens
&alpha_-L-arabinofuranosidase (EC 3.2.1.55)	GH3	C_51937	k__Bacteria;p__Proteobacteria;c__Gammaproteobacteria;o__Enterobacterales;f__Yersiniaceae;g__Rahnella;s__Rahnella victoriana
&alpha_-L-arabinofuranosidase (EC 3.2.1.55)	GH2	C_52843	k__Bacteria;p__Proteobacteria;c__Gammaproteobacteria;o__Enterobacterales;f__Erwiniaceae;g__Erwinia;s__Erwinia persicina
&alpha_-L-arabinofuranosidase (EC 3.2.1.55)	GH2	C_53204	k__Bacteria;p__Proteobacteria;c__Gammaproteobacteria;o__Enterobacterales;f__Yersiniaceae
&alpha_-L-arabinofuranosidase (EC 3.2.1.55)	GH2	C_58349	k__Bacteria;p__Firmicutes;c__Bacilli;o__Lactobacillales;f__Leuconostocaceae;g__Leuconostoc;s__Leuconostoc gelidum
&alpha_-L-arabinofuranosidase (EC 3.2.1.55)	GH2	C_58506	k__Bacteria;p__Proteobacteria;c__Gammaproteobacteria;o__Enterobacterales;f__Yersiniaceae
&alpha_-L-arabinofuranosidase (EC 3.2.1.55)	GH2	C_59214	k__Bacteria;p__Proteobacteria;c__Gammaproteobacteria;o__Enterobacterales;f__Erwiniaceae;g__Pantoea;s__Pantoea agglomerans
&alpha_-L-arabinofuranosidase (EC 3.2.1.55)	GH3	C_60194	k__Bacteria;p__Proteobacteria;c__Gammaproteobacteria;o__Enterobacterales;f__Erwiniaceae;g__Erwinia;s__Erwinia persicina
&alpha_-L-arabinofuranosidase (EC 3.2.1.55)	GH3	C_60402	k__Bacteria;p__Bacteroidetes;c__Flavobacteriia;o__Flavobacteriales;f__Flavobacteriaceae;g__Chryseobacterium
&alpha_-L-arabinofuranosidase (EC 3.2.1.55)	GH2	C_63526	k__Bacteria;p__Proteobacteria;c__Gammaproteobacteria;o__Pseudomonadales;f__Pseudomonadaceae;g__Pseudomonas;s__Pseudomonas taetrolens
&alpha_-L-arabinofuranosidase (EC 3.2.1.55)	GH43	C_6419	k__Bacteria;p__Proteobacteria;c__Gammaproteobacteria;o__Pseudomonadales;f__Pseudomonadaceae;g__Pseudomonas;s__Pseudomonas sp. PGPPP4
&alpha_-L-arabinofuranosidase (EC 3.2.1.55)	GH3	C_6710	k__Bacteria
&alpha_-L-arabinofuranosidase (EC 3.2.1.55)	GH2	C_67523	k__Bacteria;p__Proteobacteria;c__Gammaproteobacteria;o__Enterobacterales;f__Erwiniaceae;g__Erwinia;s__Erwinia persicina
&alpha_-L-arabinofuranosidase (EC 3.2.1.55)	GH2	C_68882	k__Bacteria;p__Proteobacteria;c__Gammaproteobacteria;o__Enterobacterales;f__Yersiniaceae;g__Rahnella
&alpha_-L-arabinofuranosidase (EC 3.2.1.55)	GH43	C_71315	k__Bacteria;p__Proteobacteria;c__Gammaproteobacteria;o__Alteromonadales;f__Shewanellaceae;g__Shewanella;s__Shewanella sp. SACH
&alpha_-L-arabinofuranosidase (EC 3.2.1.55)	GH3	C_71518	k__Bacteria;p__Proteobacteria;c__Gammaproteobacteria;o__Pseudomonadales;f__Pseudomonadaceae;g__Pseudomonas
&alpha_-L-arabinofuranosidase (EC 3.2.1.55)	GH3	C_77906	k__Bacteria;p__Proteobacteria;c__Gammaproteobacteria;o__Enterobacterales;f__Yersiniaceae;g__Serratia;s__Serratia sp. Leaf51
&alpha_-L-arabinofuranosidase (EC 3.2.1.55)	GH3	C_80342	k__Bacteria;p__Bacteroidetes;c__Flavobacteriia;o__Flavobacteriales;f__Flavobacteriaceae;g__Chryseobacterium
&alpha_-L-arabinofuranosidase (EC 3.2.1.55)	GH3	C_80468	k__Bacteria;p__Proteobacteria;c__Gammaproteobacteria;o__Enterobacterales;f__Yersiniaceae;g__Rahnella
&alpha_-L-arabinofuranosidase (EC 3.2.1.55)	GH43	C_81106	k__Bacteria;p__Bacteroidetes;c__Flavobacteriia;o__Flavobacteriales;f__Flavobacteriaceae;g__Chryseobacterium;s__Chryseobacterium taiwanense
&alpha_-L-arabinofuranosidase (EC 3.2.1.55)	GH2	C_81417	k__Bacteria;p__Bacteroidetes;c__Sphingobacteriia;o__Sphingobacteriales;f__Sphingobacteriaceae;g__Pedobacter;s__Pedobacter steynii
&alpha_-L-arabinofuranosidase (EC 3.2.1.55)	GH3	C_822	k__Bacteria;p__Firmicutes;c__Bacilli;o__Bacillales;f__Listeriaceae;g__Brochothrix;s__Brochothrix thermosphacta
&alpha_-L-arabinofuranosidase (EC 3.2.1.55)	GH3	C_83760	k__Bacteria;p__Proteobacteria;c__Gammaproteobacteria;o__Enterobacterales;f__Yersiniaceae;g__Serratia;s__Serratia sp. Leaf51
&alpha_-L-arabinofuranosidase (EC 3.2.1.55)	GH2	C_84497	k__Bacteria;p__Proteobacteria;c__Gammaproteobacteria;o__Enterobacterales
&alpha_-L-arabinofuranosidase (EC 3.2.1.55)	GH3	C_85168	k__Bacteria;p__Bacteroidetes;c__Flavobacteriia;o__Flavobacteriales;f__Flavobacteriaceae;g__Chryseobacterium
&alpha_-L-arabinofuranosidase (EC 3.2.1.55)	GH3	C_86533	k__Bacteria
&alpha_-L-arabinofuranosidase (EC 3.2.1.55)	GH3	C_88875	k__Bacteria;p__Proteobacteria;c__Gammaproteobacteria;o__Pseudomonadales;f__Pseudomonadaceae;g__Pseudomonas
&alpha_-L-arabinofuranosidase (EC 3.2.1.55)	GH2	C_91170	k__Bacteria;p__Bacteroidetes;c__Sphingobacteriia;o__Sphingobacteriales;f__Sphingobacteriaceae;g__Pedobacter;s__Pedobacter caeni
&alpha_-L-arabinofuranosidase (EC 3.2.1.55)	GH3	C_91858	k__Bacteria;p__Proteobacteria;c__Gammaproteobacteria;o__Enterobacterales;f__Yersiniaceae;g__Rahnella
&alpha_-L-arabinofuranosidase (EC 3.2.1.55)	GH3	C_94603	k__Bacteria;p__Proteobacteria;c__Gammaproteobacteria;o__Pseudomonadales;f__Pseudomonadaceae;g__Pseudomonas
&alpha_-L-arabinofuranosidase (EC 3.2.1.55)	GH51	C_96859	k__Bacteria;p__Bacteroidetes;c__Sphingobacteriia;o__Sphingobacteriales;f__Sphingobacteriaceae;g__Pedobacter;s__Pedobacter steynii
&alpha_-L-arabinofuranosidase (EC 3.2.1.55)	GH2	C_97194	k__Bacteria;p__Bacteroidetes;c__Sphingobacteriia;o__Sphingobacteriales;f__Sphingobacteriaceae;g__Pedobacter;s__Pedobacter sp. PACM 27299
&alpha_-L-arabinofuranosidase (EC 3.2.1.55)	GH2	NOVO_MIX_100886	k__Bacteria;p__Proteobacteria;c__Gammaproteobacteria;o__Enterobacterales;f__Erwiniaceae;g__Pantoea;s__Pantoea agglomerans
&alpha_-L-arabinofuranosidase (EC 3.2.1.55)	GH3	NOVO_MIX_101401	k__Bacteria;p__Proteobacteria;c__Gammaproteobacteria;o__Pseudomonadales;f__Pseudomonadaceae;g__Pseudomonas
&alpha_-L-arabinofuranosidase (EC 3.2.1.55)	GH3	NOVO_MIX_102895	k__Bacteria;p__Proteobacteria;c__Gammaproteobacteria;o__Xanthomonadales;f__Xanthomonadaceae;g__Stenotrophomonas;s__Stenotrophomonas maltophilia
&alpha_-L-arabinofuranosidase (EC 3.2.1.55)	GH3	NOVO_MIX_103714	k__Bacteria;p__Proteobacteria;c__Gammaproteobacteria;o__Pseudomonadales;f__Pseudomonadaceae;g__Pseudomonas;s__Pseudomonas syringae
&alpha_-L-arabinofuranosidase (EC 3.2.1.55)	GH3	NOVO_MIX_104123	k__Bacteria;p__Proteobacteria;c__Gammaproteobacteria;o__Xanthomonadales;f__Xanthomonadaceae
&alpha_-L-arabinofuranosidase (EC 3.2.1.55)	GH3	NOVO_MIX_104314	k__Bacteria;p__Firmicutes;c__Bacilli;o__Bacillales;f__Listeriaceae;g__Brochothrix;s__Brochothrix thermosphacta
&alpha_-L-arabinofuranosidase (EC 3.2.1.55)	GH2	NOVO_MIX_106379	k__Bacteria
&alpha_-L-arabinofuranosidase (EC 3.2.1.55)	GH2	NOVO_MIX_106733	k__Bacteria;p__Proteobacteria;c__Gammaproteobacteria;o__Enterobacterales;f__Erwiniaceae;g__Erwinia;s__Erwinia gerundensis
&alpha_-L-arabinofuranosidase (EC 3.2.1.55)	GH3	NOVO_MIX_107582	k__Bacteria;p__Proteobacteria;c__Gammaproteobacteria;o__Enterobacterales;f__Erwiniaceae;g__Erwinia;s__Erwinia gerundensis
&alpha_-L-arabinofuranosidase (EC 3.2.1.55)	GH3	NOVO_MIX_107610	k__Bacteria;p__Proteobacteria;c__Betaproteobacteria;o__Burkholderiales;f__Oxalobacteraceae
&alpha_-L-arabinofuranosidase (EC 3.2.1.55)	GH3	NOVO_MIX_107750	k__Bacteria;p__Proteobacteria;c__Gammaproteobacteria;o__Enterobacterales;f__Yersiniaceae
&alpha_-L-arabinofuranosidase (EC 3.2.1.55)	GH3	NOVO_MIX_11081	k__Bacteria;p__Proteobacteria;c__Betaproteobacteria;o__Burkholderiales;f__Comamonadaceae;g__Delftia;s__Delftia acidovorans
&alpha_-L-arabinofuranosidase (EC 3.2.1.55)	GH3	NOVO_MIX_111926	k__Bacteria;p__Proteobacteria;c__Gammaproteobacteria;o__Pseudomonadales;f__Pseudomonadaceae;g__Pseudomonas;s__Pseudomonas fragi
&alpha_-L-arabinofuranosidase (EC 3.2.1.55)	GH2	NOVO_MIX_112617	k__Bacteria;p__Proteobacteria;c__Alphaproteobacteria;o__Rhizobiales;f__Rhizobiaceae;g__Rhizobium;s__Rhizobium sp. Root564
&alpha_-L-arabinofuranosidase (EC 3.2.1.55)	GH2	NOVO_MIX_113630	k__Bacteria;p__Proteobacteria;c__Gammaproteobacteria;o__Enterobacterales;f__Erwiniaceae;g__Erwinia;s__Erwinia gerundensis
&alpha_-L-arabinofuranosidase (EC 3.2.1.55)	GH43	NOVO_MIX_113738	k__Bacteria;p__Proteobacteria;c__Alphaproteobacteria;o__Sphingomonadales;f__Sphingomonadaceae;g__Sphingomonas;s__Sphingomonas phyllosphaerae
&alpha_-L-arabinofuranosidase (EC 3.2.1.55)	GH43	NOVO_MIX_114738	k__Bacteria;p__Firmicutes;c__Bacilli;o__Lactobacillales;f__Leuconostocaceae;g__Weissella;s__Weissella koreensis
&alpha_-L-arabinofuranosidase (EC 3.2.1.55)	GH43	NOVO_MIX_114791	k__Bacteria;p__Bacteroidetes;c__Flavobacteriia;o__Flavobacteriales;f__Flavobacteriaceae;g__Chryseobacterium
&alpha_-L-arabinofuranosidase (EC 3.2.1.55)	GH2	NOVO_MIX_115404	k__Bacteria;p__Proteobacteria;c__Gammaproteobacteria;o__Enterobacterales;f__Erwiniaceae;g__Erwinia;s__Erwinia gerundensis
&alpha_-L-arabinofuranosidase (EC 3.2.1.55)	GH3	NOVO_MIX_117987	k__Bacteria;p__Proteobacteria;c__Betaproteobacteria;o__Burkholderiales;f__Oxalobacteraceae;g__Herbaspirillum
&alpha_-L-arabinofuranosidase (EC 3.2.1.55)	GH51	NOVO_MIX_118196	k__Bacteria;p__Bacteroidetes;c__Flavobacteriia;o__Flavobacteriales;f__Flavobacteriaceae;g__Chryseobacterium
&alpha_-L-arabinofuranosidase (EC 3.2.1.55)	GH2	NOVO_MIX_119904	k__Bacteria;p__Proteobacteria;c__Betaproteobacteria;o__Burkholderiales
&alpha_-L-arabinofuranosidase (EC 3.2.1.55)	GH43	NOVO_MIX_120432	k__Bacteria;p__Proteobacteria;c__Gammaproteobacteria;o__Pseudomonadales;f__Pseudomonadaceae;g__Pseudomonas
&alpha_-L-arabinofuranosidase (EC 3.2.1.55)	GH2	NOVO_MIX_122511	k__Bacteria;p__Proteobacteria;c__Gammaproteobacteria;o__Enterobacterales;f__Erwiniaceae;g__Erwinia;s__Erwinia persicina
&alpha_-L-arabinofuranosidase (EC 3.2.1.55)	GH3	NOVO_MIX_122634	k__Bacteria;p__Bacteroidetes;c__Flavobacteriia;o__Flavobacteriales;f__Flavobacteriaceae;g__Chryseobacterium
&alpha_-L-arabinofuranosidase (EC 3.2.1.55)	GH3	NOVO_MIX_122821	k__Bacteria;p__Firmicutes;c__Bacilli;o__Lactobacillales;f__Leuconostocaceae;g__Leuconostoc
&alpha_-L-arabinofuranosidase (EC 3.2.1.55)	GH43	NOVO_MIX_123197	k__Bacteria;p__Proteobacteria;c__Gammaproteobacteria;o__Enterobacterales;f__Erwiniaceae;g__Erwinia;s__Erwinia gerundensis
&alpha_-L-arabinofuranosidase (EC 3.2.1.55)	GH3	NOVO_MIX_124027	k__Bacteria;p__Proteobacteria;c__Gammaproteobacteria;o__Pseudomonadales;f__Pseudomonadaceae;g__Pseudomonas
&alpha_-L-arabinofuranosidase (EC 3.2.1.55)	GH2	NOVO_MIX_124516	k__Bacteria;p__Proteobacteria;c__Betaproteobacteria;o__Burkholderiales;f__Comamonadaceae;g__Delftia
&alpha_-L-arabinofuranosidase (EC 3.2.1.55)	GH2	NOVO_MIX_124536	k__Bacteria;p__Bacteroidetes;c__Flavobacteriia;o__Flavobacteriales;f__Flavobacteriaceae;g__Chryseobacterium
&alpha_-L-arabinofuranosidase (EC 3.2.1.55)	GH3	NOVO_MIX_12499	k__Bacteria;p__Proteobacteria;c__Gammaproteobacteria;o__Pseudomonadales;f__Pseudomonadaceae;g__Pseudomonas;s__Pseudomonas fragi
&alpha_-L-arabinofuranosidase (EC 3.2.1.55)	GH3	NOVO_MIX_12529	k__Bacteria;p__Firmicutes;c__Bacilli;o__Bacillales;f__Listeriaceae;g__Brochothrix;s__Brochothrix thermosphacta
&alpha_-L-arabinofuranosidase (EC 3.2.1.55)	GH3	NOVO_MIX_1392	k__Bacteria;p__Bacteroidetes;c__Flavobacteriia;o__Flavobacteriales;f__Flavobacteriaceae;g__Chryseobacterium
&alpha_-L-arabinofuranosidase (EC 3.2.1.55)	GH2	NOVO_MIX_14906	k__Bacteria;p__Proteobacteria;c__Gammaproteobacteria;o__Enterobacterales;f__Enterobacteriaceae;g__Lelliottia;s__Lelliottia amnigena
&alpha_-L-arabinofuranosidase (EC 3.2.1.55)	GH3	NOVO_MIX_15184	k__Bacteria;p__Bacteroidetes;c__Flavobacteriia;o__Flavobacteriales;f__Flavobacteriaceae;g__Flavobacterium
&alpha_-L-arabinofuranosidase (EC 3.2.1.55)	GH2	NOVO_MIX_15592	k__Bacteria;p__Proteobacteria;c__Gammaproteobacteria;o__Enterobacterales;f__Yersiniaceae;g__Serratia;s__Serratia proteamaculans
&alpha_-L-arabinofuranosidase (EC 3.2.1.55)	GH3	NOVO_MIX_16002	k__Bacteria;p__Proteobacteria;c__Gammaproteobacteria;o__Pseudomonadales;f__Pseudomonadaceae;g__Pseudomonas;s__Pseudomonas syringae
&alpha_-L-arabinofuranosidase (EC 3.2.1.55)	GH3	NOVO_MIX_16837	k__Bacteria;p__Proteobacteria;c__Alphaproteobacteria;o__Rhizobiales;f__Rhizobiaceae;g__Rhizobium
&alpha_-L-arabinofuranosidase (EC 3.2.1.55)	GH2	NOVO_MIX_17546	k__Bacteria;p__Proteobacteria;c__Gammaproteobacteria;o__Pseudomonadales;f__Pseudomonadaceae;g__Pseudomonas
&alpha_-L-arabinofuranosidase (EC 3.2.1.55)	GH2	NOVO_MIX_1789	k__Bacteria;p__Bacteroidetes;c__Flavobacteriia;o__Flavobacteriales;f__Flavobacteriaceae;g__Flavobacterium;s__Flavobacterium oncorhynchi
&alpha_-L-arabinofuranosidase (EC 3.2.1.55)	GH43	NOVO_MIX_19277	k__Bacteria;p__Proteobacteria;c__Gammaproteobacteria;o__Enterobacterales;f__Yersiniaceae;g__Rahnella
&alpha_-L-arabinofuranosidase (EC 3.2.1.55)	GH3	NOVO_MIX_19946	k__Bacteria;p__Proteobacteria;c__Gammaproteobacteria
&alpha_-L-arabinofuranosidase (EC 3.2.1.55)	GH43	NOVO_MIX_20183	k__Bacteria;p__Bacteroidetes;c__Flavobacteriia;o__Flavobacteriales;f__Flavobacteriaceae;g__Chryseobacterium
&alpha_-L-arabinofuranosidase (EC 3.2.1.55)	GH3	NOVO_MIX_20429	k__Bacteria;p__Proteobacteria;c__Gammaproteobacteria;o__Pseudomonadales;f__Moraxellaceae;g__Psychrobacter
&alpha_-L-arabinofuranosidase (EC 3.2.1.55)	GH3	NOVO_MIX_20575	k__Bacteria;p__Proteobacteria;c__Gammaproteobacteria;o__Enterobacterales;f__Yersiniaceae;g__Serratia
&alpha_-L-arabinofuranosidase (EC 3.2.1.55)	GH43	NOVO_MIX_22349	k__Bacteria;p__Proteobacteria;c__Gammaproteobacteria;o__Enterobacterales;f__Yersiniaceae
&alpha_-L-arabinofuranosidase (EC 3.2.1.55)	GH3	NOVO_MIX_23909	k__Bacteria;p__Bacteroidetes;c__Flavobacteriia;o__Flavobacteriales;f__Flavobacteriaceae;g__Chryseobacterium;s__Chryseobacterium oranimense
&alpha_-L-arabinofuranosidase (EC 3.2.1.55)	GH2	NOVO_MIX_25126	k__Bacteria;p__Proteobacteria;c__Alphaproteobacteria;o__Rhizobiales;f__Rhizobiaceae;g__Rhizobium;s__Rhizobium sp. Root564
&alpha_-L-arabinofuranosidase (EC 3.2.1.55)	GH3	NOVO_MIX_25371	k__Bacteria
&alpha_-L-arabinofuranosidase (EC 3.2.1.55)	GH3	NOVO_MIX_27051	k__Bacteria;p__Bacteroidetes;c__Flavobacteriia;o__Flavobacteriales;f__Flavobacteriaceae;g__Chryseobacterium
&alpha_-L-arabinofuranosidase (EC 3.2.1.55)	GH2	NOVO_MIX_29413	k__Bacteria;p__Proteobacteria;c__Gammaproteobacteria;o__Enterobacterales;f__Erwiniaceae;g__Erwinia;s__Erwinia persicina
&alpha_-L-arabinofuranosidase (EC 3.2.1.55)	GH51	NOVO_MIX_2952	k__Bacteria;p__Proteobacteria;c__Alphaproteobacteria;o__Rhizobiales;f__Rhizobiaceae;g__Rhizobium;s__Rhizobium sp. Root564
&alpha_-L-arabinofuranosidase (EC 3.2.1.55)	GH3	NOVO_MIX_29942	k__Bacteria;p__Proteobacteria;c__Gammaproteobacteria;o__Enterobacterales;f__Erwiniaceae;g__Pantoea
&alpha_-L-arabinofuranosidase (EC 3.2.1.55)	GH2	NOVO_MIX_32088	k__Bacteria;p__Proteobacteria;c__Gammaproteobacteria;o__Enterobacterales;f__Erwiniaceae;g__Erwinia;s__Erwinia gerundensis
&alpha_-L-arabinofuranosidase (EC 3.2.1.55)	GH3	NOVO_MIX_33179	k__Bacteria;p__Proteobacteria;c__Gammaproteobacteria;o__Pseudomonadales;f__Pseudomonadaceae;g__Pseudomonas
&alpha_-L-arabinofuranosidase (EC 3.2.1.55)	GH43	NOVO_MIX_33306	k__Bacteria;p__Proteobacteria;c__Gammaproteobacteria;o__Enterobacterales;f__Erwiniaceae;g__Pantoea
&alpha_-L-arabinofuranosidase (EC 3.2.1.55)	GH2	NOVO_MIX_34718	k__Bacteria;p__Proteobacteria;c__Gammaproteobacteria;o__Enterobacterales;f__Yersiniaceae;g__Serratia;s__Serratia sp. BW106
&alpha_-L-arabinofuranosidase (EC 3.2.1.55)	GH43	NOVO_MIX_35730	k__Bacteria;p__Proteobacteria;c__Betaproteobacteria;o__Burkholderiales;f__Oxalobacteraceae;g__Massilia
&alpha_-L-arabinofuranosidase (EC 3.2.1.55)	GH3	NOVO_MIX_3633	k__Bacteria;p__Proteobacteria;c__Alphaproteobacteria;o__Rhizobiales;f__Rhizobiaceae
&alpha_-L-arabinofuranosidase (EC 3.2.1.55)	GH3	NOVO_MIX_36462	k__Bacteria;p__Proteobacteria;c__Betaproteobacteria;o__Burkholderiales
&alpha_-L-arabinofuranosidase (EC 3.2.1.55)	GH43	NOVO_MIX_38888	k__Bacteria;p__Bacteroidetes;c__Flavobacteriia;o__Flavobacteriales;f__Flavobacteriaceae;g__Chryseobacterium
&alpha_-L-arabinofuranosidase (EC 3.2.1.55)	GH2	NOVO_MIX_4079	k__Bacteria;p__Proteobacteria;c__Gammaproteobacteria;o__Enterobacterales;f__Erwiniaceae;g__Pantoea
&alpha_-L-arabinofuranosidase (EC 3.2.1.55)	GH43	NOVO_MIX_41008	k__Bacteria;p__Proteobacteria;c__Gammaproteobacteria;o__Pseudomonadales;f__Pseudomonadaceae;g__Pseudomonas
&alpha_-L-arabinofuranosidase (EC 3.2.1.55)	GH3	NOVO_MIX_42401	k__Bacteria;p__Proteobacteria;c__Gammaproteobacteria;o__Enterobacterales;f__Erwiniaceae;g__Erwinia;s__Erwinia gerundensis
&alpha_-L-arabinofuranosidase (EC 3.2.1.55)	GH2	NOVO_MIX_42886	k__Bacteria;p__Proteobacteria;c__Gammaproteobacteria;o__Enterobacterales;f__Yersiniaceae;g__Serratia;s__Serratia sp. BW106
&alpha_-L-arabinofuranosidase (EC 3.2.1.55)	GH2	NOVO_MIX_43279	k__Bacteria;p__Proteobacteria;c__Alphaproteobacteria;o__Rhizobiales;f__Rhizobiaceae
&alpha_-L-arabinofuranosidase (EC 3.2.1.55)	GH2	NOVO_MIX_43923	k__Bacteria;p__Bacteroidetes;c__Flavobacteriia;o__Flavobacteriales;f__Flavobacteriaceae;g__Chryseobacterium
&alpha_-L-arabinofuranosidase (EC 3.2.1.55)	GH3	NOVO_MIX_44069	k__Bacteria;p__Proteobacteria;c__Gammaproteobacteria;o__Pseudomonadales;f__Pseudomonadaceae;g__Pseudomonas
&alpha_-L-arabinofuranosidase (EC 3.2.1.55)	GH3	NOVO_MIX_4631	k__Bacteria;p__Firmicutes;c__Bacilli;o__Bacillales;f__Listeriaceae;g__Brochothrix;s__Brochothrix thermosphacta
&alpha_-L-arabinofuranosidase (EC 3.2.1.55)	GH43	NOVO_MIX_46417	k__Bacteria;p__Proteobacteria;c__Gammaproteobacteria;o__Alteromonadales;f__Shewanellaceae;g__Shewanella;s__Shewanella sp. SACH
&alpha_-L-arabinofuranosidase (EC 3.2.1.55)	GH3	NOVO_MIX_47739	k__Bacteria;p__Proteobacteria;c__Betaproteobacteria;o__Burkholderiales;f__Oxalobacteraceae;g__Duganella
&alpha_-L-arabinofuranosidase (EC 3.2.1.55)	GH43	NOVO_MIX_47887	k__Bacteria;p__Proteobacteria;c__Gammaproteobacteria;o__Enterobacterales;f__Yersiniaceae;g__Serratia
&alpha_-L-arabinofuranosidase (EC 3.2.1.55)	GH3	NOVO_MIX_49023	k__Bacteria;p__Proteobacteria;c__Gammaproteobacteria;o__Enterobacterales;f__Erwiniaceae;g__Erwinia;s__Erwinia persicina
&alpha_-L-arabinofuranosidase (EC 3.2.1.55)	GH3	NOVO_MIX_4994	k__Bacteria;p__Proteobacteria;c__Gammaproteobacteria;o__Pseudomonadales;f__Pseudomonadaceae;g__Pseudomonas;s__Pseudomonas fragi
&alpha_-L-arabinofuranosidase (EC 3.2.1.55)	GH2	NOVO_MIX_50383	k__Bacteria;p__Proteobacteria;c__Alphaproteobacteria;o__Rhizobiales;f__Rhizobiaceae
&alpha_-L-arabinofuranosidase (EC 3.2.1.55)	GH3	NOVO_MIX_50423	k__Bacteria;p__Proteobacteria;c__Gammaproteobacteria;o__Pseudomonadales;f__Pseudomonadaceae;g__Pseudomonas
&alpha_-L-arabinofuranosidase (EC 3.2.1.55)	GH43	NOVO_MIX_51019	k__Bacteria;p__Proteobacteria;c__Betaproteobacteria;o__Burkholderiales;f__Oxalobacteraceae;g__Massilia;s__Massilia alkalitolerans
&alpha_-L-arabinofuranosidase (EC 3.2.1.55)	GH2	NOVO_MIX_51888	k__Bacteria;p__Proteobacteria;c__Gammaproteobacteria;o__Enterobacterales;f__Erwiniaceae;g__Erwinia;s__Erwinia gerundensis
&alpha_-L-arabinofuranosidase (EC 3.2.1.55)	GH43	NOVO_MIX_52878	k__Bacteria;p__Bacteroidetes;c__Sphingobacteriia;o__Sphingobacteriales;f__Sphingobacteriaceae;g__Pedobacter;s__Pedobacter steynii
&alpha_-L-arabinofuranosidase (EC 3.2.1.55)	GH43	NOVO_MIX_53180	k__Bacteria;p__Proteobacteria;c__Gammaproteobacteria;o__Xanthomonadales;f__Xanthomonadaceae;g__Stenotrophomonas;s__Stenotrophomonas maltophilia
&alpha_-L-arabinofuranosidase (EC 3.2.1.55)	GH3	NOVO_MIX_54849	k__Bacteria;p__Proteobacteria;c__Gammaproteobacteria;o__Enterobacterales;f__Yersiniaceae;g__Rahnella
&alpha_-L-arabinofuranosidase (EC 3.2.1.55)	GH3	NOVO_MIX_55521	k__Bacteria;p__Proteobacteria;c__Gammaproteobacteria;o__Pseudomonadales;f__Pseudomonadaceae;g__Pseudomonas;s__Pseudomonas grimontii
&alpha_-L-arabinofuranosidase (EC 3.2.1.55)	GH2	NOVO_MIX_56666	k__Bacteria;p__Proteobacteria;c__Gammaproteobacteria;o__Enterobacterales;f__Erwiniaceae;g__Erwinia;s__Erwinia gerundensis
&alpha_-L-arabinofuranosidase (EC 3.2.1.55)	GH3	NOVO_MIX_56760	k__Bacteria;p__Proteobacteria;c__Gammaproteobacteria;o__Enterobacterales;f__Erwiniaceae;g__Pantoea
&alpha_-L-arabinofuranosidase (EC 3.2.1.55)	GH3	NOVO_MIX_57403	k__Bacteria;p__Proteobacteria;c__Gammaproteobacteria;o__Xanthomonadales;f__Xanthomonadaceae;g__Stenotrophomonas
&alpha_-L-arabinofuranosidase (EC 3.2.1.55)	GH2	NOVO_MIX_57781	k__Bacteria;p__Proteobacteria;c__Gammaproteobacteria;o__Enterobacterales;f__Yersiniaceae;g__Rahnella
&alpha_-L-arabinofuranosidase (EC 3.2.1.55)	GH3	NOVO_MIX_57989	k__Bacteria;p__Proteobacteria;c__Gammaproteobacteria;o__Pseudomonadales;f__Pseudomonadaceae;g__Pseudomonas
&alpha_-L-arabinofuranosidase (EC 3.2.1.55)	GH2	NOVO_MIX_59002	k__Bacteria;p__Proteobacteria;c__Betaproteobacteria;o__Burkholderiales;f__Oxalobacteraceae;g__Massilia;s__Massilia alkalitolerans
&alpha_-L-arabinofuranosidase (EC 3.2.1.55)	GH3	NOVO_MIX_59165	k__Bacteria;p__Proteobacteria;c__Betaproteobacteria;o__Burkholderiales
&alpha_-L-arabinofuranosidase (EC 3.2.1.55)	GH43	NOVO_MIX_59488	k__Bacteria;p__Firmicutes;c__Bacilli;o__Lactobacillales;f__Streptococcaceae;g__Lactococcus;s__Lactococcus lactis
&alpha_-L-arabinofuranosidase (EC 3.2.1.55)	GH2	NOVO_MIX_6120	k__Bacteria;p__Proteobacteria;c__Gammaproteobacteria;o__Enterobacterales;f__Yersiniaceae;g__Serratia;s__Serratia proteamaculans
&alpha_-L-arabinofuranosidase (EC 3.2.1.55)	GH51	NOVO_MIX_62604	k__Bacteria;p__Proteobacteria;c__Alphaproteobacteria;o__Rhizobiales;f__Rhizobiaceae
&alpha_-L-arabinofuranosidase (EC 3.2.1.55)	GH43	NOVO_MIX_64005	k__Bacteria;p__Proteobacteria;c__Gammaproteobacteria;o__Pseudomonadales;f__Moraxellaceae;g__Psychrobacter
&alpha_-L-arabinofuranosidase (EC 3.2.1.55)	GH43	NOVO_MIX_64303	k__Bacteria;p__Proteobacteria;c__Gammaproteobacteria;o__Enterobacterales;f__Enterobacteriaceae;g__Citrobacter;s__Citrobacter braakii
&alpha_-L-arabinofuranosidase (EC 3.2.1.55)	GH3	NOVO_MIX_64366	k__Bacteria;p__Proteobacteria;c__Gammaproteobacteria;o__Pseudomonadales;f__Pseudomonadaceae;g__Pseudomonas;s__Pseudomonas syringae
&alpha_-L-arabinofuranosidase (EC 3.2.1.55)	GH3	NOVO_MIX_66302	k__Bacteria;p__Proteobacteria;c__Gammaproteobacteria;o__Enterobacterales;f__Enterobacteriaceae
&alpha_-L-arabinofuranosidase (EC 3.2.1.55)	GH3	NOVO_MIX_68930	k__Bacteria;p__Bacteroidetes;c__Flavobacteriia;o__Flavobacteriales;f__Flavobacteriaceae;g__Flavobacterium
&alpha_-L-arabinofuranosidase (EC 3.2.1.55)	GH43	NOVO_MIX_70200	k__Bacteria;p__Proteobacteria;c__Gammaproteobacteria;o__Alteromonadales;f__Shewanellaceae;g__Shewanella
&alpha_-L-arabinofuranosidase (EC 3.2.1.55)	GH43	NOVO_MIX_70990	k__Bacteria;p__Proteobacteria;c__Gammaproteobacteria;o__Pseudomonadales;f__Pseudomonadaceae;g__Pseudomonas
&alpha_-L-arabinofuranosidase (EC 3.2.1.55)	GH3	NOVO_MIX_73035	k__Bacteria;p__Proteobacteria;c__Gammaproteobacteria;o__Enterobacterales;f__Yersiniaceae;g__Serratia;s__Serratia sp. Leaf51
&alpha_-L-arabinofuranosidase (EC 3.2.1.55)	GH3	NOVO_MIX_75067	k__Bacteria;p__Proteobacteria;c__Gammaproteobacteria;o__Pseudomonadales;f__Pseudomonadaceae;g__Pseudomonas
&alpha_-L-arabinofuranosidase (EC 3.2.1.55)	GH43	NOVO_MIX_76359	k__Bacteria;p__Firmicutes;c__Bacilli;o__Lactobacillales;f__Streptococcaceae;g__Lactococcus;s__Lactococcus lactis
&alpha_-L-arabinofuranosidase (EC 3.2.1.55)	GH3	NOVO_MIX_76630	k__Bacteria;p__Proteobacteria;c__Gammaproteobacteria;o__Enterobacterales;f__Erwiniaceae;g__Erwinia;s__Erwinia persicina
&alpha_-L-arabinofuranosidase (EC 3.2.1.55)	GH3	NOVO_MIX_77616	k__Bacteria;p__Proteobacteria;c__Gammaproteobacteria;o__Pseudomonadales;f__Pseudomonadaceae;g__Pseudomonas
&alpha_-L-arabinofuranosidase (EC 3.2.1.55)	GH43	NOVO_MIX_77903	k__Bacteria;p__Proteobacteria;c__Gammaproteobacteria;o__Pseudomonadales;f__Pseudomonadaceae;g__Pseudomonas
&alpha_-L-arabinofuranosidase (EC 3.2.1.55)	GH3	NOVO_MIX_78371	k__Bacteria;p__Proteobacteria;c__Alphaproteobacteria;o__Rhizobiales;f__Rhizobiaceae
&alpha_-L-arabinofuranosidase (EC 3.2.1.55)	GH3	NOVO_MIX_78930	k__Bacteria;p__Proteobacteria;c__Gammaproteobacteria;o__Pseudomonadales;f__Pseudomonadaceae;g__Pseudomonas;s__Pseudomonas syringae
&alpha_-L-arabinofuranosidase (EC 3.2.1.55)	GH43	NOVO_MIX_80519	k__Bacteria;p__Proteobacteria;c__Gammaproteobacteria;o__Pseudomonadales;f__Pseudomonadaceae;g__Pseudomonas
&alpha_-L-arabinofuranosidase (EC 3.2.1.55)	GH2	NOVO_MIX_82416	k__Bacteria;p__Proteobacteria;c__Betaproteobacteria;o__Burkholderiales;f__Oxalobacteraceae;g__Massilia;s__Massilia sp. Leaf139
&alpha_-L-arabinofuranosidase (EC 3.2.1.55)	GH2	NOVO_MIX_83268	k__Bacteria;p__Proteobacteria;c__Gammaproteobacteria;o__Enterobacterales;f__Erwiniaceae;g__Erwinia;s__Erwinia gerundensis
&alpha_-L-arabinofuranosidase (EC 3.2.1.55)	GH2	NOVO_MIX_83575	k__Bacteria;p__Proteobacteria;c__Alphaproteobacteria;o__Sphingomonadales;f__Sphingomonadaceae;g__Sphingomonas
&alpha_-L-arabinofuranosidase (EC 3.2.1.55)	GH2	NOVO_MIX_83696	k__Bacteria;p__Proteobacteria;c__Alphaproteobacteria;o__Rhizobiales;f__Rhizobiaceae
&alpha_-L-arabinofuranosidase (EC 3.2.1.55)	GH3	NOVO_MIX_83795	k__Bacteria
&alpha_-L-arabinofuranosidase (EC 3.2.1.55)	GH2	NOVO_MIX_84574	k__Bacteria;p__Proteobacteria;c__Alphaproteobacteria;o__Rhizobiales;f__Rhizobiaceae;g__Agrobacterium
&alpha_-L-arabinofuranosidase (EC 3.2.1.55)	GH2	NOVO_MIX_84925	k__Bacteria;p__Proteobacteria;c__Gammaproteobacteria;o__Enterobacterales;f__Erwiniaceae;g__Pantoea
&alpha_-L-arabinofuranosidase (EC 3.2.1.55)	GH43	NOVO_MIX_85417	k__Bacteria;p__Firmicutes;c__Bacilli;o__Lactobacillales;f__Leuconostocaceae;g__Weissella;s__Weissella soli
&alpha_-L-arabinofuranosidase (EC 3.2.1.55)	GH2	NOVO_MIX_85499	k__Bacteria;p__Proteobacteria;c__Gammaproteobacteria;o__Enterobacterales;f__Yersiniaceae;g__Serratia;s__Serratia proteamaculans
&alpha_-L-arabinofuranosidase (EC 3.2.1.55)	GH3	NOVO_MIX_87842	k__Bacteria;p__Bacteroidetes;c__Flavobacteriia;o__Flavobacteriales;f__Flavobacteriaceae;g__Chryseobacterium
&alpha_-L-arabinofuranosidase (EC 3.2.1.55)	GH43	NOVO_MIX_90386	k__Bacteria;p__Proteobacteria;c__Gammaproteobacteria;o__Enterobacterales;f__Erwiniaceae;g__Erwinia;s__Erwinia gerundensis
&alpha_-L-arabinofuranosidase (EC 3.2.1.55)	GH3	NOVO_MIX_90741	k__Bacteria;p__Proteobacteria;c__Gammaproteobacteria;o__Pseudomonadales;f__Pseudomonadaceae;g__Pseudomonas;s__Pseudomonas sp. BRG-100
&alpha_-L-arabinofuranosidase (EC 3.2.1.55)	GH3	NOVO_MIX_91165	k__Bacteria;p__Proteobacteria;c__Gammaproteobacteria;o__Enterobacterales;f__Erwiniaceae;g__Erwinia;s__Erwinia persicina
&alpha_-L-arabinofuranosidase (EC 3.2.1.55)	GH3	NOVO_MIX_9191	k__Bacteria;p__Proteobacteria;c__Gammaproteobacteria;o__Pseudomonadales;f__Pseudomonadaceae;g__Pseudomonas;s__Pseudomonas syringae
&alpha_-L-arabinofuranosidase (EC 3.2.1.55)	GH3	NOVO_MIX_92540	k__Bacteria;p__Proteobacteria;c__Gammaproteobacteria;o__Pseudomonadales;f__Pseudomonadaceae;g__Pseudomonas
&alpha_-L-arabinofuranosidase (EC 3.2.1.55)	GH3	NOVO_MIX_93000	k__Bacteria;p__Proteobacteria;c__Gammaproteobacteria;o__Pseudomonadales;f__Pseudomonadaceae;g__Pseudomonas;s__Pseudomonas syringae
&alpha_-L-arabinofuranosidase (EC 3.2.1.55)	GH43	NOVO_MIX_93046	k__Bacteria;p__Bacteroidetes;c__Flavobacteriia;o__Flavobacteriales;f__Flavobacteriaceae;g__Chryseobacterium
&alpha_-L-arabinofuranosidase (EC 3.2.1.55)	GH43	NOVO_MIX_93236	k__Bacteria;p__Proteobacteria;c__Gammaproteobacteria;o__Pseudomonadales;f__Pseudomonadaceae;g__Pseudomonas;s__Pseudomonas frederiksbergensis
&alpha_-L-arabinofuranosidase (EC 3.2.1.55)	GH2	NOVO_MIX_93657	k__Bacteria;p__Proteobacteria;c__Gammaproteobacteria;o__Enterobacterales;f__Erwiniaceae;g__Pantoea;s__Pantoea agglomerans
&alpha_-L-arabinofuranosidase (EC 3.2.1.55)	GH3	NOVO_MIX_95227	k__Bacteria;p__Proteobacteria;c__Gammaproteobacteria;o__Pseudomonadales;f__Pseudomonadaceae;g__Pseudomonas
&alpha_-L-arabinofuranosidase (EC 3.2.1.55)	GH3	NOVO_MIX_96562	k__Bacteria;p__Actinobacteria;c__Actinobacteria;o__Corynebacteriales;f__Nocardiaceae;g__Rhodococcus
&alpha_-L-arabinofuranosidase (EC 3.2.1.55)	GH43	NOVO_MIX_97025	k__Bacteria;p__Proteobacteria;c__Gammaproteobacteria;o__Pseudomonadales;f__Pseudomonadaceae;g__Pseudomonas
&alpha_-L-arabinofuranosidase (EC 3.2.1.55)	GH43	NOVO_MIX_97622	k__Bacteria;p__Proteobacteria;c__Gammaproteobacteria;o__Enterobacterales;f__Yersiniaceae;g__Serratia;s__Serratia sp. BW106
&alpha_-L-arabinofuranosidase (EC 3.2.1.55)	GH2	NOVO_MIX_97945	k__Bacteria;p__Proteobacteria;c__Gammaproteobacteria;o__Enterobacterales;f__Erwiniaceae;g__Pantoea;s__Pantoea agglomerans
&alpha_-L-arabinofuranosidase (EC 3.2.1.55)	GH43	NOVO_MIX_98463	k__Bacteria;p__Bacteroidetes;c__Flavobacteriia;o__Flavobacteriales;f__Flavobacteriaceae;g__Chryseobacterium
&alpha_-L-arabinofuranosidase (EC 3.2.1.55)	GH3	NOVO_MIX_98482	k__Bacteria;p__Proteobacteria;c__Gammaproteobacteria;o__Pseudomonadales;f__Moraxellaceae;g__Psychrobacter;s__Psychrobacter sp. JB193
&alpha_-L-arabinopyranosidase (EC 3.2.1.-)	GH42	A_105941	k__Bacteria;p__Firmicutes;c__Bacilli;o__Lactobacillales;f__Lactobacillaceae;g__Lactobacillus;s__Lactobacillus sakei
&alpha_-L-arabinopyranosidase (EC 3.2.1.-)	GH42	A_136912	k__Bacteria;p__Firmicutes;c__Bacilli;o__Lactobacillales;f__Leuconostocaceae;g__Leuconostoc;s__Leuconostoc mesenteroides
&alpha_-L-arabinopyranosidase (EC 3.2.1.-)	GH42	A_145794	k__Bacteria;p__Proteobacteria;c__Gammaproteobacteria;o__Enterobacterales;f__Erwiniaceae;g__Erwinia;s__Erwinia gerundensis
&alpha_-L-arabinopyranosidase (EC 3.2.1.-)	GH42	A_149644	k__Bacteria;p__Firmicutes;c__Bacilli;o__Lactobacillales;f__Leuconostocaceae;g__Leuconostoc;s__Leuconostoc lactis
&alpha_-L-arabinopyranosidase (EC 3.2.1.-)	GH42	A_156330	k__Bacteria;p__Firmicutes;c__Bacilli;o__Lactobacillales;f__Leuconostocaceae;g__Weissella;s__Weissella soli
&alpha_-L-arabinopyranosidase (EC 3.2.1.-)	GH42	A_25745	k__Bacteria;p__Firmicutes;c__Bacilli;o__Lactobacillales;f__Leuconostocaceae;g__Leuconostoc;s__Leuconostoc mesenteroides
&alpha_-L-arabinopyranosidase (EC 3.2.1.-)	GH42	A_65598	k__Bacteria;p__Proteobacteria;c__Gammaproteobacteria;o__Enterobacterales;f__Yersiniaceae;g__Rahnella
&alpha_-L-arabinopyranosidase (EC 3.2.1.-)	GH42	A_76270	k__Bacteria;p__Firmicutes;c__Bacilli;o__Lactobacillales;f__Leuconostocaceae;g__Leuconostoc;s__Leuconostoc gelidum
&alpha_-L-arabinopyranosidase (EC 3.2.1.-)	GH42	B_134823	k__Bacteria;p__Proteobacteria;c__Gammaproteobacteria;o__Enterobacterales;f__Yersiniaceae;g__Serratia;s__Serratia sp. Leaf51
&alpha_-L-arabinopyranosidase (EC 3.2.1.-)	GH42	B_146378	k__Bacteria;p__Firmicutes;c__Bacilli;o__Lactobacillales;f__Leuconostocaceae;g__Leuconostoc;s__Leuconostoc lactis
&alpha_-L-arabinopyranosidase (EC 3.2.1.-)	GH42	B_157868	k__Bacteria;p__Firmicutes;c__Bacilli;o__Lactobacillales;f__Leuconostocaceae;g__Leuconostoc;s__Leuconostoc lactis
&alpha_-L-arabinopyranosidase (EC 3.2.1.-)	GH42	B_17053	k__Bacteria;p__Firmicutes;c__Bacilli;o__Lactobacillales;f__Streptococcaceae;g__Lactococcus;s__Lactococcus lactis
&alpha_-L-arabinopyranosidase (EC 3.2.1.-)	GH42	B_40407	k__Bacteria;p__Firmicutes;c__Bacilli;o__Lactobacillales;f__Leuconostocaceae;g__Leuconostoc;s__Leuconostoc gelidum
&alpha_-L-arabinopyranosidase (EC 3.2.1.-)	GH42	B_4233	k__Bacteria;p__Firmicutes;c__Bacilli;o__Lactobacillales;f__Leuconostocaceae;g__Leuconostoc
&alpha_-L-arabinopyranosidase (EC 3.2.1.-)	GH42	B_49062	k__Bacteria;p__Proteobacteria;c__Gammaproteobacteria;o__Enterobacterales
&alpha_-L-arabinopyranosidase (EC 3.2.1.-)	GH42	B_65944	k__Bacteria;p__Proteobacteria;c__Gammaproteobacteria;o__Enterobacterales;f__Erwiniaceae;g__Erwinia;s__Erwinia persicina
&alpha_-L-arabinopyranosidase (EC 3.2.1.-)	GH42	B_72711	k__Bacteria;p__Firmicutes;c__Bacilli;o__Lactobacillales;f__Leuconostocaceae;g__Leuconostoc
&alpha_-L-arabinopyranosidase (EC 3.2.1.-)	GH42	B_80427	k__Bacteria;p__Proteobacteria;c__Gammaproteobacteria;o__Enterobacterales;f__Yersiniaceae;g__Rahnella
&alpha_-L-arabinopyranosidase (EC 3.2.1.-)	GH42	B_90447	k__Bacteria;p__Firmicutes;c__Bacilli;o__Lactobacillales;f__Lactobacillaceae;g__Lactobacillus;s__Lactobacillus harbinensis
&alpha_-L-arabinopyranosidase (EC 3.2.1.-)	GH42	C_117199	k__Bacteria;p__Proteobacteria;c__Gammaproteobacteria
&alpha_-L-arabinopyranosidase (EC 3.2.1.-)	GH42	C_146464	k__Bacteria;p__Proteobacteria;c__Gammaproteobacteria;o__Enterobacterales;f__Erwiniaceae;g__Erwinia;s__Erwinia persicina
&alpha_-L-arabinopyranosidase (EC 3.2.1.-)	GH42	C_176540	k__Bacteria;p__Proteobacteria;c__Gammaproteobacteria;o__Enterobacterales;f__Erwiniaceae;g__Erwinia;s__Erwinia persicina
&alpha_-L-arabinopyranosidase (EC 3.2.1.-)	GH42	NOVO_MIX_116352	k__Bacteria;p__Proteobacteria;c__Gammaproteobacteria;o__Enterobacterales;f__Erwiniaceae;g__Erwinia;s__Erwinia gerundensis
&alpha_-L-arabinopyranosidase (EC 3.2.1.-)	GH42	NOVO_MIX_118745	k__Bacteria;p__Firmicutes;c__Bacilli;o__Lactobacillales;f__Lactobacillaceae;g__Lactobacillus;s__Lactobacillus sakei
&alpha_-L-arabinopyranosidase (EC 3.2.1.-)	GH42	NOVO_MIX_15856	k__Bacteria;p__Firmicutes;c__Bacilli;o__Lactobacillales;f__Leuconostocaceae;g__Weissella;s__Weissella soli
&alpha_-L-arabinopyranosidase (EC 3.2.1.-)	GH42	NOVO_MIX_15938	k__Bacteria;p__Proteobacteria;c__Gammaproteobacteria;o__Enterobacterales;f__Erwiniaceae;g__Erwinia;s__Erwinia gerundensis
&alpha_-L-arabinopyranosidase (EC 3.2.1.-)	GH42	NOVO_MIX_1760	k__Bacteria;p__Proteobacteria;c__Gammaproteobacteria;o__Enterobacterales;f__Yersiniaceae;g__Serratia
&alpha_-L-arabinopyranosidase (EC 3.2.1.-)	GH42	NOVO_MIX_1935	k__Bacteria;p__Proteobacteria;c__Gammaproteobacteria
&alpha_-L-arabinopyranosidase (EC 3.2.1.-)	GH42	NOVO_MIX_22039	k__Bacteria;p__Proteobacteria;c__Gammaproteobacteria;o__Enterobacterales;f__Yersiniaceae
&alpha_-L-arabinopyranosidase (EC 3.2.1.-)	GH42	NOVO_MIX_39518	k__Bacteria;p__Firmicutes;c__Bacilli;o__Lactobacillales;f__Leuconostocaceae;g__Weissella;s__Weissella soli
&alpha_-L-arabinopyranosidase (EC 3.2.1.-)	GH42	NOVO_MIX_55660	k__Bacteria;p__Proteobacteria;c__Gammaproteobacteria;o__Enterobacterales;f__Erwiniaceae;g__Erwinia;s__Erwinia persicina
&alpha_-L-arabinopyranosidase (EC 3.2.1.-)	GH42	NOVO_MIX_66048	k__Bacteria;p__Proteobacteria;c__Gammaproteobacteria;o__Enterobacterales;f__Erwiniaceae;g__Erwinia;s__Erwinia persicina
&alpha_-L-arabinopyranosidase (EC 3.2.1.-)	GH42	NOVO_MIX_98571	k__Bacteria;p__Proteobacteria;c__Gammaproteobacteria;o__Enterobacterales;f__Erwiniaceae;g__Erwinia;s__Erwinia persicina
&alpha_-L-fucosidase (EC 3.2.1.51)	GH95	A_109855	k__Bacteria;p__Bacteroidetes;c__Sphingobacteriia;o__Sphingobacteriales;f__Sphingobacteriaceae;g__Pedobacter;s__Pedobacter steynii
&alpha_-L-fucosidase (EC 3.2.1.51)	GH29	A_129423	k__Bacteria;p__Bacteroidetes;c__Sphingobacteriia;o__Sphingobacteriales;f__Sphingobacteriaceae;g__Pedobacter;s__Pedobacter steynii
&alpha_-L-fucosidase (EC 3.2.1.51)	GH95	A_137495	k__Bacteria;p__Bacteroidetes;c__Sphingobacteriia;o__Sphingobacteriales;f__Sphingobacteriaceae;g__Pedobacter;s__Pedobacter sp. V48
&alpha_-L-fucosidase (EC 3.2.1.51)	GH95	A_151359	k__Bacteria;p__Bacteroidetes
&alpha_-L-fucosidase (EC 3.2.1.51)	GH29	A_15322	k__Bacteria;p__Firmicutes;c__Bacilli;o__Lactobacillales;f__Lactobacillaceae;g__Lactobacillus;s__Lactobacillus curvatus
&alpha_-L-fucosidase (EC 3.2.1.51)	GH29	A_172163	k__Bacteria;p__Bacteroidetes;c__Sphingobacteriia;o__Sphingobacteriales;f__Sphingobacteriaceae;g__Pedobacter;s__Pedobacter steynii
&alpha_-L-fucosidase (EC 3.2.1.51)	GH29	A_28956	k__Bacteria;p__Bacteroidetes;c__Sphingobacteriia;o__Sphingobacteriales;f__Sphingobacteriaceae;g__Pedobacter
&alpha_-L-fucosidase (EC 3.2.1.51)	GH29	A_29083	k__Bacteria;p__Bacteroidetes;c__Sphingobacteriia;o__Sphingobacteriales;f__Sphingobacteriaceae;g__Pedobacter;s__Pedobacter steynii
&alpha_-L-fucosidase (EC 3.2.1.51)	GH29	A_42227	k__Bacteria;p__Bacteroidetes;c__Sphingobacteriia;o__Sphingobacteriales;f__Sphingobacteriaceae;g__Pedobacter;s__Pedobacter steynii
&alpha_-L-fucosidase (EC 3.2.1.51)	GH95	A_55559	k__Bacteria;p__Proteobacteria;c__Gammaproteobacteria;o__Pseudomonadales;f__Pseudomonadaceae;g__Pseudomonas
&alpha_-L-fucosidase (EC 3.2.1.51)	GH29	A_65340	k__Bacteria;p__Bacteroidetes;c__Sphingobacteriia;o__Sphingobacteriales;f__Sphingobacteriaceae;g__Pedobacter;s__Pedobacter steynii
&alpha_-L-fucosidase (EC 3.2.1.51)	GH95	A_7648	k__Bacteria;p__Bacteroidetes;c__Sphingobacteriia;o__Sphingobacteriales;f__Sphingobacteriaceae;g__Pedobacter;s__Pedobacter sp. R20-19
&alpha_-L-fucosidase (EC 3.2.1.51)	GH95	A_82470	k__Bacteria;p__Proteobacteria;c__Gammaproteobacteria;o__Pseudomonadales;f__Pseudomonadaceae;g__Pseudomonas
&alpha_-L-fucosidase (EC 3.2.1.51)	GH29	A_95967	k__Bacteria;p__Bacteroidetes;c__Sphingobacteriia;o__Sphingobacteriales;f__Sphingobacteriaceae;g__Pedobacter;s__Pedobacter steynii
&alpha_-L-fucosidase (EC 3.2.1.51)	GH95	B_103583	k__Bacteria;p__Bacteroidetes;c__Sphingobacteriia;o__Sphingobacteriales;f__Sphingobacteriaceae;g__Pedobacter;s__Pedobacter steynii
&alpha_-L-fucosidase (EC 3.2.1.51)	GH95	B_106566	k__Bacteria;p__Bacteroidetes
&alpha_-L-fucosidase (EC 3.2.1.51)	GH95	B_118200	k__Bacteria;p__Bacteroidetes;c__Sphingobacteriia;o__Sphingobacteriales;f__Sphingobacteriaceae;g__Pedobacter
&alpha_-L-fucosidase (EC 3.2.1.51)	GH29	B_120962	k__Bacteria;p__Bacteroidetes;c__Sphingobacteriia;o__Sphingobacteriales;f__Sphingobacteriaceae;g__Pedobacter;s__Pedobacter steynii
&alpha_-L-fucosidase (EC 3.2.1.51)	GH29	B_121228	k__Bacteria;p__Bacteroidetes;c__Sphingobacteriia;o__Sphingobacteriales;f__Sphingobacteriaceae;g__Pedobacter;s__Pedobacter steynii
&alpha_-L-fucosidase (EC 3.2.1.51)	GH29	B_127866	k__Bacteria;p__Bacteroidetes;c__Sphingobacteriia;o__Sphingobacteriales;f__Sphingobacteriaceae;g__Pedobacter
&alpha_-L-fucosidase (EC 3.2.1.51)	GH95	B_147858	k__Bacteria;p__Bacteroidetes;c__Sphingobacteriia;o__Sphingobacteriales;f__Sphingobacteriaceae;g__Pedobacter;s__Pedobacter steynii
&alpha_-L-fucosidase (EC 3.2.1.51)	GH95	B_151145	k__Bacteria;p__Bacteroidetes;c__Sphingobacteriia;o__Sphingobacteriales;f__Sphingobacteriaceae;g__Pedobacter;s__Pedobacter steynii
&alpha_-L-fucosidase (EC 3.2.1.51)	GH95	B_152546	k__Bacteria;p__Bacteroidetes;c__Sphingobacteriia;o__Sphingobacteriales;f__Sphingobacteriaceae;g__Pedobacter;s__Pedobacter steynii
&alpha_-L-fucosidase (EC 3.2.1.51)	GH29	B_152750	k__Bacteria;p__Bacteroidetes;c__Sphingobacteriia;o__Sphingobacteriales;f__Sphingobacteriaceae;g__Pedobacter
&alpha_-L-fucosidase (EC 3.2.1.51)	GH29	B_155682	k__Bacteria;p__Bacteroidetes;c__Sphingobacteriia;o__Sphingobacteriales;f__Sphingobacteriaceae;g__Pedobacter;s__Pedobacter steynii
&alpha_-L-fucosidase (EC 3.2.1.51)	GH29	B_163520	k__Bacteria;p__Bacteroidetes;c__Sphingobacteriia;o__Sphingobacteriales;f__Sphingobacteriaceae;g__Pedobacter;s__Pedobacter steynii
&alpha_-L-fucosidase (EC 3.2.1.51)	GH29	B_19951	k__Bacteria;p__Bacteroidetes;c__Sphingobacteriia;o__Sphingobacteriales;f__Sphingobacteriaceae;g__Pedobacter;s__Pedobacter steynii
&alpha_-L-fucosidase (EC 3.2.1.51)	GH95	B_2052	k__Bacteria;p__Bacteroidetes;c__Sphingobacteriia;o__Sphingobacteriales;f__Sphingobacteriaceae;g__Pedobacter;s__Pedobacter nyackensis
&alpha_-L-fucosidase (EC 3.2.1.51)	GH141	B_61549	k__Bacteria;p__Bacteroidetes;c__Sphingobacteriia;o__Sphingobacteriales;f__Sphingobacteriaceae;g__Pedobacter
&alpha_-L-fucosidase (EC 3.2.1.51)	GH29	B_66238	k__Bacteria;p__Bacteroidetes;c__Sphingobacteriia;o__Sphingobacteriales;f__Sphingobacteriaceae;g__Pedobacter;s__Pedobacter steynii
&alpha_-L-fucosidase (EC 3.2.1.51)	GH95	B_72242	k__Bacteria;p__Bacteroidetes
&alpha_-L-fucosidase (EC 3.2.1.51)	GH29	B_75402	k__Bacteria;p__Bacteroidetes;c__Sphingobacteriia;o__Sphingobacteriales;f__Sphingobacteriaceae;g__Pedobacter;s__Pedobacter steynii
&alpha_-L-fucosidase (EC 3.2.1.51)	GH29	B_76919	k__Bacteria;p__Bacteroidetes;c__Sphingobacteriia;o__Sphingobacteriales;f__Sphingobacteriaceae;g__Pedobacter
&alpha_-L-fucosidase (EC 3.2.1.51)	GH29	B_83316	k__Bacteria;p__Bacteroidetes;c__Sphingobacteriia;o__Sphingobacteriales;f__Sphingobacteriaceae;g__Pedobacter;s__Pedobacter steynii
&alpha_-L-fucosidase (EC 3.2.1.51)	GH29	B_93692	k__Bacteria;p__Bacteroidetes;c__Sphingobacteriia;o__Sphingobacteriales;f__Sphingobacteriaceae;g__Pedobacter;s__Pedobacter steynii
&alpha_-L-fucosidase (EC 3.2.1.51)	GH29	B_98653	k__Bacteria;p__Bacteroidetes;c__Sphingobacteriia;o__Sphingobacteriales;f__Sphingobacteriaceae;g__Pedobacter;s__Pedobacter steynii
&alpha_-L-fucosidase (EC 3.2.1.51)	GH29	B_99634	k__Bacteria;p__Proteobacteria;c__Gammaproteobacteria;o__Xanthomonadales;f__Xanthomonadaceae;g__Stenotrophomonas
&alpha_-L-fucosidase (EC 3.2.1.51)	GH95	C_105463	k__Bacteria;p__Bacteroidetes;c__Sphingobacteriia;o__Sphingobacteriales;f__Sphingobacteriaceae;g__Pedobacter;s__Pedobacter steynii
&alpha_-L-fucosidase (EC 3.2.1.51)	GH29	C_124275	k__Bacteria;p__Bacteroidetes;c__Sphingobacteriia;o__Sphingobacteriales;f__Sphingobacteriaceae;g__Pedobacter;s__Pedobacter steynii
&alpha_-L-fucosidase (EC 3.2.1.51)	GH95	C_141077	k__Bacteria;p__Bacteroidetes
[truncated: 60,010 more rows]
