# Supplementary material for: Metagenomics Reveals the Diversity and Taxonomy of Carbohydrate-Active Enzymes and Antibiotic Resistance Genes in Suancai Bacterial Communities
Source: Genes (Basel). 2022 Apr 27;13(5):773. doi: 10.3390/genes13050773 (PMC9141641; doi:10.3390/genes13050773)
Supplement: Supplementary file 1 [file genes-13-00773-s001.zip › supplementary File S2.xlsx]

## Sheet: card.gene.absolute.total.tax
Reference_ID	A	B	C	taxonomy
A_110474	107.089	335.156	28.6685	k__Bacteria;p__Firmicutes;c__Bacilli;o__Lactobacillales;f__Leuconostocaceae;g__Leuconostoc;s__Leuconostoc gelidum
A_118527	41.9955	456.635	128.821	k__Bacteria;p__Firmicutes;c__Bacilli;o__Lactobacillales;f__Leuconostocaceae;g__Leuconostoc;s__Leuconostoc carnosum
A_126523	1508.98	1711.06	1732.06	k__Bacteria;p__Proteobacteria;c__Gammaproteobacteria;o__Pseudomonadales;f__Pseudomonadaceae;g__Pseudomonas;s__Pseudomonas fragi
A_134413	98.6343	55.1243	69.1565	k__Bacteria;p__Proteobacteria;c__Gammaproteobacteria;o__Pseudomonadales;f__Pseudomonadaceae;g__Pseudomonas;s__Pseudomonas fragi
A_151039	97.6307	168.037	216.897	k__Bacteria;p__Proteobacteria;c__Gammaproteobacteria
A_157442	219.304	89.1372	27.9569	k__Bacteria;p__Firmicutes;c__Bacilli;o__Lactobacillales;f__Streptococcaceae;g__Lactococcus;s__Lactococcus lactis
A_16127	25.3765	10.5116	38.4964	k__Bacteria;p__Proteobacteria;c__Gammaproteobacteria;o__Enterobacterales
A_166921	86.2154	75.1845	113.378	k__Bacteria;p__Proteobacteria;c__Gammaproteobacteria;o__Pseudomonadales;f__Pseudomonadaceae;g__Pseudomonas;s__Pseudomonas fluorescens
A_170238	101.734	19.715	0	k__Bacteria;p__Firmicutes;c__Bacilli;o__Lactobacillales;f__Leuconostocaceae;g__Leuconostoc
A_24172	195.729	602.634	136.517	k__Bacteria;p__Firmicutes;c__Bacilli;o__Lactobacillales;f__Leuconostocaceae;g__Leuconostoc;s__Leuconostoc gelidum
A_30697	97.0006	389.301	86.5595	k__Bacteria;p__Firmicutes;c__Bacilli;o__Lactobacillales;f__Leuconostocaceae;g__Leuconostoc;s__Leuconostoc gelidum
A_34369	1148.43	618.644	682.113	k__Bacteria;p__Proteobacteria;c__Gammaproteobacteria;o__Enterobacterales;f__Yersiniaceae;g__Serratia;s__Serratia sp. Leaf51
A_35596	13.5365	4.15345	6.71079	k__Bacteria;p__Proteobacteria;c__Gammaproteobacteria;o__Pseudomonadales;f__Pseudomonadaceae;g__Pseudomonas
A_39722	607.666	428.688	844.499	k__Bacteria;p__Proteobacteria;c__Gammaproteobacteria;o__Pseudomonadales;f__Pseudomonadaceae;g__Pseudomonas
A_42768	128.506	62.5573	76.4494	k__Bacteria;p__Proteobacteria;c__Gammaproteobacteria
A_43295	95.8509	89.7521	66.3623	k__Bacteria;p__Firmicutes;c__Bacilli
A_51767	126.206	237.677	9.23123	k__Bacteria
A_56185	499.916	181.033	276.268	k__Bacteria;p__Proteobacteria;c__Gammaproteobacteria;o__Pseudomonadales;f__Pseudomonadaceae;g__Pseudomonas;s__Pseudomonas taetrolens
A_57083	106.179	192.45	247.702	k__Bacteria;p__Proteobacteria
A_66588	45.5696	31.4602	33.2354	k__Bacteria;p__Proteobacteria;c__Gammaproteobacteria;o__Pseudomonadales;f__Pseudomonadaceae;g__Pseudomonas
A_672	271.176	206.69	184.958	k__Bacteria;p__Proteobacteria;c__Gammaproteobacteria;o__Enterobacterales;f__Yersiniaceae;g__Rahnella
A_70245	0	26.2168	45.7476	k__Bacteria;p__Firmicutes;c__Bacilli;o__Lactobacillales;f__Leuconostocaceae;g__Weissella;s__Weissella soli
A_72776	40.9574	57.9313	38.3316	k__Bacteria
A_72777	57.5745	45.0478	43.6707	k__Bacteria
A_76828	5.82003	13.3934	10.3871	k__Bacteria
A_80070	8.58082	11.0581	15.3144	k__Bacteria
A_87636	92.3178	56.6524	49.4285	k__Bacteria;p__Proteobacteria;c__Gammaproteobacteria;o__Pseudomonadales;f__Pseudomonadaceae;g__Pseudomonas;s__Pseudomonas taetrolens
A_93516	184.145	139.071	171.7	k__Bacteria;p__Proteobacteria;c__Gammaproteobacteria;o__Enterobacterales;f__Yersiniaceae;g__Rahnella
A_95188	17.3845	28.8044	9.30796	k__Bacteria;p__Proteobacteria;c__Gammaproteobacteria;o__Enterobacterales;f__Erwiniaceae;g__Erwinia;s__Erwinia amylovora
B_102147	11.1551	17.1138	9.95434	k__Bacteria;p__Proteobacteria;c__Gammaproteobacteria;o__Enterobacterales;f__Erwiniaceae;g__Erwinia;s__Erwinia persicina
B_111435	175.555	129.279	101.828	k__Bacteria;p__Proteobacteria;c__Gammaproteobacteria;o__Pseudomonadales;f__Pseudomonadaceae;g__Pseudomonas
B_124103	13.9681	12.8576	9.34843	k__Bacteria;p__Proteobacteria;c__Gammaproteobacteria;o__Xanthomonadales;f__Xanthomonadaceae;g__Stenotrophomonas;s__Stenotrophomonas maltophilia
B_127545	27.3185	26.8232	11.3764	k__Bacteria;p__Proteobacteria;c__Gammaproteobacteria;o__Pseudomonadales;f__Pseudomonadaceae;g__Pseudomonas
B_128914	1217.87	966.424	941.564	k__Bacteria;p__Proteobacteria;c__Gammaproteobacteria;o__Pseudomonadales;f__Pseudomonadaceae;g__Pseudomonas
B_131027	106.576	214.837	260.166	k__Bacteria;p__Proteobacteria;c__Gammaproteobacteria;o__Alteromonadales;f__Shewanellaceae;g__Shewanella
B_132270	1.67326	15.4024	11.9452	k__Bacteria;p__Proteobacteria;c__Gammaproteobacteria;o__Pseudomonadales;f__Pseudomonadaceae;g__Pseudomonas;s__Pseudomonas syringae
B_143540	3.12212	15.088	7.66165	k__Bacteria;p__Proteobacteria;c__Gammaproteobacteria;o__Xanthomonadales;f__Xanthomonadaceae;g__Stenotrophomonas
B_143541	1.99792	19.3104	2.6743	k__Bacteria;p__Proteobacteria;c__Gammaproteobacteria;o__Xanthomonadales;f__Xanthomonadaceae;g__Stenotrophomonas;s__Stenotrophomonas maltophilia
B_166662	4.99677	15.009	10.5606	k__Bacteria;p__Proteobacteria;c__Gammaproteobacteria;o__Xanthomonadales;f__Xanthomonadaceae
B_166663	3.35491	14.2057	11.9751	k__Bacteria;p__Proteobacteria;c__Gammaproteobacteria;o__Xanthomonadales;f__Xanthomonadaceae;g__Stenotrophomonas;s__Stenotrophomonas maltophilia
B_166664	4.36503	18.7507	15.5807	k__Bacteria;p__Proteobacteria;c__Gammaproteobacteria
B_18390	0	15.2436	4.92586	k__Bacteria;p__Proteobacteria;c__Gammaproteobacteria;o__Pseudomonadales;f__Pseudomonadaceae;g__Pseudomonas
B_28123	15.9358	8.80136	11.3764	k__Bacteria;p__Proteobacteria;c__Gammaproteobacteria;o__Pseudomonadales;f__Pseudomonadaceae;g__Pseudomonas
B_48189	267.722	59.2934	38.4402	k__Bacteria;p__Firmicutes;c__Bacilli;o__Lactobacillales;f__Streptococcaceae;g__Lactococcus;s__Lactococcus lactis
B_48190	295.24	67.4055	42.0372	k__Bacteria;p__Firmicutes;c__Bacilli;o__Lactobacillales;f__Streptococcaceae;g__Lactococcus;s__Lactococcus lactis
B_56281	5.72667	12.5196	11.4981	k__Bacteria;p__Proteobacteria;c__Gammaproteobacteria;o__Xanthomonadales;f__Xanthomonadaceae;g__Stenotrophomonas;s__Stenotrophomonas maltophilia
B_66773	0	13.321	3.22844	k__Bacteria;p__Proteobacteria;c__Gammaproteobacteria;o__Xanthomonadales;f__Xanthomonadaceae;g__Stenotrophomonas
B_67514	923.044	1041.28	885.147	k__Bacteria;p__Proteobacteria;c__Gammaproteobacteria;o__Pseudomonadales;f__Pseudomonadaceae;g__Pseudomonas
B_71394	680.854	708.989	614.663	k__Bacteria;p__Proteobacteria;c__Gammaproteobacteria;o__Pseudomonadales;f__Pseudomonadaceae;g__Pseudomonas
B_77459	0	5.18817	7.54434	k__Bacteria;p__Proteobacteria;c__Gammaproteobacteria;o__Pseudomonadales;f__Moraxellaceae;g__Acinetobacter
B_80366	0	5.76463	2.7942	k__Bacteria;p__Firmicutes;c__Bacilli;o__Bacillales;f__Bacillaceae;g__Bacillus
B_86493	9.07531	19.4923	8.09845	k__Bacteria
B_99492	5.15952	18.9974	7.16201	k__Bacteria;p__Proteobacteria;c__Gammaproteobacteria;o__Xanthomonadales;f__Xanthomonadaceae;g__Stenotrophomonas;s__Stenotrophomonas maltophilia
B_99493	2.76953	7.64808	9.88569	k__Bacteria;p__Proteobacteria;c__Gammaproteobacteria
C_100582	0	0	26.5449	k__Bacteria;p__Proteobacteria;c__Alphaproteobacteria;o__Rhizobiales;f__Rhizobiaceae
C_114854	2.58668	8.33365	17.3119	k__Bacteria;p__Proteobacteria;c__Gammaproteobacteria;o__Xanthomonadales;f__Xanthomonadaceae;g__Stenotrophomonas
C_115646	3.07726	15.1073	8.23808	k__Bacteria;p__Proteobacteria;c__Gammaproteobacteria
C_134471	12.7486	14.6689	18.4866	k__Bacteria;p__Proteobacteria;c__Gammaproteobacteria;o__Pseudomonadales;f__Pseudomonadaceae;g__Pseudomonas
C_148910	0	0	11.9452	k__Bacteria;p__Proteobacteria;c__Gammaproteobacteria;o__Pseudomonadales;f__Pseudomonadaceae;g__Pseudomonas
C_156643	2.50207	4.60632	6.69825	k__Bacteria;p__Proteobacteria;c__Gammaproteobacteria;o__Pseudomonadales
C_165872	7.64919	7.04109	8.191	k__Bacteria;p__Proteobacteria;c__Gammaproteobacteria;o__Enterobacterales;f__Yersiniaceae;g__Serratia
C_169768	0	0	9.63323	k__Bacteria
C_17215	115.488	610.055	141.703	k__Bacteria;p__Firmicutes;c__Bacilli;o__Lactobacillales;f__Leuconostocaceae;g__Leuconostoc;s__Leuconostoc carnosum
C_175119	4.48695	4.13025	4.00398	k__Bacteria;p__Proteobacteria;c__Gammaproteobacteria
C_40342	128.041	296.44	20.7743	k__Bacteria;p__Firmicutes;c__Bacilli;o__Lactobacillales;f__Leuconostocaceae;g__Leuconostoc;s__Leuconostoc gelidum
C_41580	6.05021	9.74614	13.4974	k__Bacteria;p__Proteobacteria;c__Gammaproteobacteria;o__Enterobacterales;f__Erwiniaceae;g__Erwinia;s__Erwinia persicina
C_51291	26.0285	10.2683	16.5906	k__Bacteria;p__Proteobacteria;c__Gammaproteobacteria;o__Enterobacterales;f__Yersiniaceae;g__Serratia
C_88939	17.1161	15.1608	23.6311	k__Bacteria;p__Proteobacteria;c__Gammaproteobacteria;o__Pseudomonadales;f__Pseudomonadaceae;g__Pseudomonas
C_98485	208.665	128.051	145.216	k__Bacteria;p__Proteobacteria;c__Gammaproteobacteria;o__Pseudomonadales;f__Pseudomonadaceae;g__Pseudomonas
NOVO_MIX_102203	20.594	0	4.59431	k__Bacteria;p__Proteobacteria;c__Alphaproteobacteria;o__Rhizobiales;f__Rhizobiaceae
NOVO_MIX_10239	0	15.283	1.85197	k__Bacteria;p__Proteobacteria;c__Gammaproteobacteria
NOVO_MIX_111682	6.77776	12.4779	0	k__Bacteria;p__Proteobacteria;c__Gammaproteobacteria;o__Enterobacterales;f__Erwiniaceae;g__Erwinia;s__Erwinia gerundensis
NOVO_MIX_112716	3.14967	1.44964	7.02659	k__Bacteria;p__Proteobacteria;c__Betaproteobacteria;o__Burkholderiales;f__Oxalobacteraceae;g__Massilia
NOVO_MIX_126579	2.14177	6.90026	3.82247	k__Bacteria;p__Proteobacteria;c__Gammaproteobacteria;o__Enterobacterales;f__Enterobacteriaceae
NOVO_MIX_24659	7.95213	14.6399	11.8269	k__Bacteria;p__Proteobacteria;c__Gammaproteobacteria;o__Xanthomonadales;f__Xanthomonadaceae;g__Stenotrophomonas;s__Stenotrophomonas maltophilia
NOVO_MIX_28277	45.3765	400.984	186.264	k__Bacteria;p__Firmicutes;c__Bacilli;o__Lactobacillales;f__Lactobacillaceae;g__Lactobacillus;s__Lactobacillus versmoldensis
NOVO_MIX_33043	9.82465	2.2609	4.38356	k__Bacteria;p__Proteobacteria;c__Gammaproteobacteria;o__Pseudomonadales;f__Pseudomonadaceae;g__Pseudomonas
NOVO_MIX_36612	2.36922	6.5426	12.6852	k__Bacteria;p__Proteobacteria;c__Gammaproteobacteria;o__Enterobacterales;f__Erwiniaceae;g__Erwinia;s__Erwinia persicina
NOVO_MIX_37933	366.507	3193.15	962.005	k__Bacteria
NOVO_MIX_40695	5.24944	4.83212	14.0532	k__Bacteria;p__Proteobacteria;c__Gammaproteobacteria;o__Pseudomonadales;f__Pseudomonadaceae;g__Pseudomonas
NOVO_MIX_40748	129.775	69.0203	89.6427	k__Bacteria
NOVO_MIX_42032	11.3122	3.47096	0	k__Bacteria;p__Proteobacteria;c__Gammaproteobacteria;o__Enterobacterales
NOVO_MIX_50146	63.2413	391.972	218.212	k__Bacteria;p__Firmicutes;c__Bacilli;o__Lactobacillales;f__Lactobacillaceae;g__Lactobacillus;s__Lactobacillus sakei
NOVO_MIX_50655	6.69304	0	11.9452	k__Bacteria;p__Proteobacteria;c__Gammaproteobacteria;o__Enterobacterales;f__Yersiniaceae;g__Serratia;s__Serratia proteamaculans
NOVO_MIX_57843	5.30142	1.21999	8.27886	k__Bacteria;p__Bacteroidetes;c__Flavobacteriia;o__Flavobacteriales;f__Flavobacteriaceae;g__Chryseobacterium
NOVO_MIX_64909	0	8.57176	8.30971	k__Bacteria;p__Proteobacteria;c__Gammaproteobacteria;o__Pseudomonadales;f__Moraxellaceae;g__Acinetobacter
NOVO_MIX_6587	0	3.71515	4.80209	k__Bacteria;p__Proteobacteria;c__Gammaproteobacteria;o__Enterobacterales
NOVO_MIX_71136	3.56013	5.89878	4.44768	k__Bacteria;p__Proteobacteria;c__Gammaproteobacteria
NOVO_MIX_72034	6.45112	5.93827	4.31755	k__Bacteria;p__Proteobacteria;c__Gammaproteobacteria;o__Pseudomonadales;f__Pseudomonadaceae;g__Pseudomonas
NOVO_MIX_72420	3.79747	0	8.47178	k__Bacteria;p__Proteobacteria;c__Gammaproteobacteria;o__Pseudomonadales;f__Pseudomonadaceae;g__Pseudomonas
NOVO_MIX_76235	0	5.86757	11.3764	k__Bacteria
NOVO_MIX_77675	0	0	14.7018	k__Bacteria;p__Proteobacteria;c__Gammaproteobacteria;o__Pseudomonadales;f__Pseudomonadaceae;g__Pseudomonas
NOVO_MIX_82717	9.07531	0	4.04922	k__Bacteria;p__Proteobacteria;c__Gammaproteobacteria;o__Pseudomonadales;f__Pseudomonadaceae;g__Pseudomonas
NOVO_MIX_87782	4.11879	5.68703	7.3509	k__Bacteria;p__Proteobacteria;c__Gammaproteobacteria;o__Pseudomonadales;f__Pseudomonadaceae;g__Pseudomonas;s__Pseudomonas syringae
C_102636	34.7047	27.382	48.6657	Unknown
B_122954	5.57753	10.2683	19.9087	Unknown
C_170892	3.66742	0	9.81798	Unknown
C_47470	9.39374	0	29.3391	Unknown
B_96455	0	50.8523	30.337	Unknown
NOVO_MIX_12891	386.137	350.7	303.225	Unknown
B_17459	0	16.213	12.5739	Unknown
C_170851	20.8614	6.40099	12.4106	Unknown
B_88286	0	21.4294	0	Unknown
B_4432	143.561	64.2882	41.5486	Unknown
